# Supplementary material for: Thermal properties of poly(N,N-dimethylaminoethyl methacrylate)
Source: PLoS One. 2019 Jun 5;14(6):e0217441. doi: 10.1371/journal.pone.0217441 (PMC6550408; doi:10.1371/journal.pone.0217441)
Supplement: S1 File — (ASC) [file pone.0217441.s001.asc]

PE IR       SUBTECH     SPECTRUM    ASCII       PEDS        1.60        
  -1
APDAMA~1.ASC
19/01/04
20:11:43.00
19/01/04
20:11:43.00
GRAMS Format
APDAMA 0
399.190000
0


OMNIC,NEW FORMAT (V4B)


0.000000


#HDR
-1
-1
#GR
CM-1
A
0.00000011920928955078
0.0
3999.640000
-1.928468
1868
8
4.450856
0.116457
#DATA
3999.640000	0.389200 
3997.711531	0.389420 
3995.783063	0.389645 
3993.854595	0.389892 
3991.926127	0.390205 
3989.997659	0.390556 
3988.069191	0.390920 
3986.140723	0.391230 
3984.212254	0.391485 
3982.283786	0.391678 
3980.355318	0.391769 
3978.426850	0.391738 
3976.498382	0.391598 
3974.569914	0.391367 
3972.641446	0.391059 
3970.712978	0.390666 
3968.784509	0.390122 
3966.856041	0.389497 
3964.927573	0.388844 
3962.999105	0.388155 
3961.070637	0.387410 
3959.142169	0.386623 
3957.213701	0.385833 
3955.285232	0.385092 
3953.356764	0.384309 
3951.428296	0.383483 
3949.499828	0.382764 
3947.571360	0.382168 
3945.642892	0.381621 
3943.714424	0.381115 
3941.785956	0.380650 
3939.857487	0.380199 
3937.929019	0.379761 
3936.000551	0.379385 
3934.072083	0.379016 
3932.143615	0.378723 
3930.215147	0.378496 
3928.286679	0.378339 
3926.358211	0.378103 
3924.429742	0.377821 
3922.501274	0.377555 
3920.572806	0.377257 
3918.644338	0.376971 
3916.715870	0.376735 
3914.787402	0.376493 
3912.858934	0.376076 
3910.930465	0.375475 
3909.001997	0.374853 
3907.073529	0.374340 
3905.145061	0.374050 
3903.216593	0.373892 
3901.288125	0.373816 
3899.359657	0.373670 
3897.431189	0.373636 
3895.502720	0.373703 
3893.574252	0.373859 
3891.645784	0.373960 
3889.717316	0.373901 
3887.788848	0.373771 
3885.860380	0.373632 
3883.931912	0.373282 
3882.003444	0.372993 
3880.074975	0.372797 
3878.146507	0.372628 
3876.218039	0.372575 
3874.289571	0.372321 
3872.361103	0.371921 
3870.432635	0.371688 
3868.504167	0.371503 
3866.575698	0.371188 
3864.647230	0.371288 
3862.718762	0.371239 
3860.790294	0.371160 
3858.861826	0.370995 
3856.933358	0.370636 
3855.004890	0.370465 
3853.076422	0.370375 
3851.147953	0.370189 
3849.219485	0.369811 
3847.291017	0.369139 
3845.362549	0.368430 
3843.434081	0.367897 
3841.505613	0.367465 
3839.577145	0.367222 
3837.648677	0.367504 
3835.720208	0.367342 
3833.791740	0.367115 
3831.863272	0.367122 
3829.934804	0.367254 
3828.006336	0.367475 
3826.077868	0.367631 
3824.149400	0.367649 
3822.220931	0.367615 
3820.292463	0.367558 
3818.363995	0.367624 
3816.435527	0.367748 
3814.507059	0.367682 
3812.578591	0.367592 
3810.650123	0.367446 
3808.721655	0.367200 
3806.793186	0.366896 
3804.864718	0.366593 
3802.936250	0.366131 
3801.007782	0.365633 
3799.079314	0.365139 
3797.150846	0.364697 
3795.222378	0.364241 
3793.293910	0.363717 
3791.365441	0.363335 
3789.436973	0.362677 
3787.508505	0.361791 
3785.580037	0.360983 
3783.651569	0.360214 
3781.723101	0.359605 
3779.794633	0.358946 
3777.866164	0.358298 
3775.937696	0.357782 
3774.009228	0.357360 
3772.080760	0.357057 
3770.152292	0.356722 
3768.223824	0.356386 
3766.295356	0.356045 
3764.366888	0.355539 
3762.438419	0.354737 
3760.509951	0.354178 
3758.581483	0.353865 
3756.653015	0.353358 
3754.724547	0.353139 
3752.796079	0.353101 
3750.867611	0.353222 
3748.939143	0.353520 
3747.010674	0.354521 
3745.082206	0.355719 
3743.153738	0.356839 
3741.225270	0.357937 
3739.296802	0.359064 
3737.368334	0.360319 
3735.439866	0.361763 
3733.511397	0.363221 
3731.582929	0.364077 
3729.654461	0.364172 
3727.725993	0.364162 
3725.797525	0.363837 
3723.869057	0.363289 
3721.940589	0.362534 
3720.012121	0.361835 
3718.083652	0.360799 
3716.155184	0.359792 
3714.226716	0.359151 
3712.298248	0.359088 
3710.369780	0.359486 
3708.441312	0.360025 
3706.512844	0.360410 
3704.584376	0.360759 
3702.655907	0.361340 
3700.727439	0.361868 
3698.798971	0.362135 
3696.870503	0.362322 
3694.942035	0.362353 
3693.013567	0.362551 
3691.085099	0.363288 
3689.156630	0.364267 
3687.228162	0.365507 
3685.299694	0.366858 
3683.371226	0.368086 
3681.442758	0.369507 
3679.514290	0.371069 
3677.585822	0.372876 
3675.657354	0.374729 
3673.728885	0.376329 
3671.800417	0.377856 
3669.871949	0.379357 
3667.943481	0.380700 
3666.015013	0.382292 
3664.086545	0.384068 
3662.158077	0.385702 
3660.229608	0.387289 
3658.301140	0.389006 
3656.372672	0.390847 
3654.444204	0.393193 
3652.515736	0.395971 
3650.587268	0.399317 
3648.658800	0.403063 
3646.730332	0.407198 
3644.801863	0.411805 
3642.873395	0.416658 
3640.944927	0.421411 
3639.016459	0.426420 
3637.087991	0.431602 
3635.159523	0.436955 
3633.231055	0.442305 
3631.302587	0.447782 
3629.374118	0.453407 
3627.445650	0.459265 
3625.517182	0.465146 
3623.588714	0.471086 
3621.660246	0.476938 
3619.731778	0.482971 
3617.803310	0.489205 
3615.874841	0.495439 
3613.946373	0.501415 
3612.017905	0.507550 
3610.089437	0.513808 
3608.160969	0.520002 
3606.232501	0.525844 
3604.304033	0.531564 
3602.375565	0.537171 
3600.447096	0.542496 
3598.518628	0.547356 
3596.590160	0.552042 
3594.661692	0.556569 
3592.733224	0.561106 
3590.804756	0.565580 
3588.876288	0.570136 
3586.947820	0.574635 
3585.019351	0.579224 
3583.090883	0.583850 
3581.162415	0.588437 
3579.233947	0.592966 
3577.305479	0.597692 
3575.377011	0.602460 
3573.448543	0.607215 
3571.520074	0.611896 
3569.591606	0.616788 
3567.663138	0.621924 
3565.734670	0.627283 
3563.806202	0.632684 
3561.877734	0.638165 
3559.949266	0.643524 
3558.020798	0.648849 
3556.092329	0.654079 
3554.163861	0.659200 
3552.235393	0.664104 
3550.306925	0.668906 
3548.378457	0.673550 
3546.449989	0.678104 
3544.521521	0.682608 
3542.593053	0.687223 
3540.664584	0.691795 
3538.736116	0.696301 
3536.807648	0.700592 
3534.879180	0.704842 
3532.950712	0.708948 
3531.022244	0.712975 
3529.093776	0.716911 
3527.165307	0.720920 
3525.236839	0.724913 
3523.308371	0.729003 
3521.379903	0.733042 
3519.451435	0.737057 
3517.522967	0.741015 
3515.594499	0.745021 
3513.666031	0.748939 
3511.737562	0.752823 
3509.809094	0.756609 
3507.880626	0.760392 
3505.952158	0.764167 
3504.023690	0.768102 
3502.095222	0.772130 
3500.166754	0.776286 
3498.238286	0.780407 
3496.309817	0.784611 
3494.381349	0.788817 
3492.452881	0.793114 
3490.524413	0.797437 
3488.595945	0.801866 
3486.667477	0.806216 
3484.739009	0.810614 
3482.810540	0.815121 
3480.882072	0.819747 
3478.953604	0.824352 
3477.025136	0.829083 
3475.096668	0.833851 
3473.168200	0.838676 
3471.239732	0.843485 
3469.311264	0.848461 
3467.382795	0.853544 
3465.454327	0.858725 
3463.525859	0.863899 
3461.597391	0.869262 
3459.668923	0.874695 
3457.740455	0.880255 
3455.811987	0.885818 
3453.883519	0.891401 
3451.955050	0.896848 
3450.026582	0.902311 
3448.098114	0.907588 
3446.169646	0.912660 
3444.241178	0.917365 
3442.312710	0.921647 
3440.384242	0.925258 
3438.455773	0.928083 
3436.527305	0.929962 
3434.598837	0.930974 
3432.670369	0.930902 
3430.741901	0.929719 
3428.813433	0.927371 
3426.884965	0.924128 
3424.956497	0.919921 
3423.028028	0.914934 
3421.099560	0.909278 
3419.171092	0.903142 
3417.242624	0.896512 
3415.314156	0.889594 
3413.385688	0.882510 
3411.457220	0.875413 
3409.528752	0.868309 
3407.600283	0.861315 
3405.671815	0.854398 
3403.743347	0.847592 
3401.814879	0.840938 
3399.886411	0.834542 
3397.957943	0.828233 
3396.029475	0.822087 
3394.101006	0.816047 
3392.172538	0.809984 
3390.244070	0.803861 
3388.315602	0.797823 
3386.387134	0.791751 
3384.458666	0.785544 
3382.530198	0.779165 
3380.601730	0.772662 
3378.673261	0.765994 
3376.744793	0.759149 
3374.816325	0.752194 
3372.887857	0.745189 
3370.959389	0.738083 
3369.030921	0.730973 
3367.102453	0.723808 
3365.173985	0.716617 
3363.245516	0.709457 
3361.317048	0.702335 
3359.388580	0.695204 
3357.460112	0.688097 
3355.531644	0.681031 
3353.603176	0.674039 
3351.674708	0.667057 
3349.746239	0.660090 
3347.817771	0.653177 
3345.889303	0.646377 
3343.960835	0.639696 
3342.032367	0.633184 
3340.103899	0.626815 
3338.175431	0.620613 
3336.246963	0.614551 
3334.318494	0.608619 
3332.390026	0.602855 
3330.461558	0.597233 
3328.533090	0.591742 
3326.604622	0.586403 
3324.676154	0.581212 
3322.747686	0.576199 
3320.819217	0.571379 
3318.890749	0.566776 
3316.962281	0.562370 
3315.033813	0.558146 
3313.105345	0.554132 
3311.176877	0.550331 
3309.248409	0.546730 
3307.319941	0.543336 
3305.391472	0.540140 
3303.463004	0.537143 
3301.534536	0.534334 
3299.606068	0.531699 
3297.677600	0.529277 
3295.749132	0.527077 
3293.820664	0.525055 
3291.892196	0.523166 
3289.963727	0.521412 
3288.035259	0.519833 
3286.106791	0.518424 
3284.178323	0.517142 
3282.249855	0.516006 
3280.321387	0.514986 
3278.392919	0.514093 
3276.464450	0.513315 
3274.535982	0.512635 
3272.607514	0.512055 
3270.679046	0.511582 
3268.750578	0.511186 
3266.822110	0.510839 
3264.893642	0.510525 
3262.965174	0.510232 
3261.036705	0.509958 
3259.108237	0.509664 
3257.179769	0.509340 
3255.251301	0.508973 
3253.322833	0.508518 
3251.394365	0.508026 
3249.465897	0.507495 
3247.537429	0.506935 
3245.608960	0.506346 
3243.680492	0.505703 
3241.752024	0.504993 
3239.823556	0.504237 
3237.895088	0.503438 
3235.966620	0.502594 
3234.038152	0.501727 
3232.109683	0.500860 
3230.181215	0.499982 
3228.252747	0.499074 
3226.324279	0.498161 
3224.395811	0.497260 
3222.467343	0.496362 
3220.538875	0.495468 
3218.610407	0.494555 
3216.681938	0.493611 
3214.753470	0.492647 
3212.825002	0.491670 
3210.896534	0.490688 
3208.968066	0.489679 
3207.039598	0.488605 
3205.111130	0.487492 
3203.182662	0.486363 
3201.254193	0.485225 
3199.325725	0.484094 
3197.397257	0.482963 
3195.468789	0.481838 
3193.540321	0.480728 
3191.611853	0.479636 
3189.683385	0.478593 
3187.754916	0.477594 
3185.826448	0.476633 
3183.897980	0.475707 
3181.969512	0.474818 
3180.041044	0.473930 
3178.112576	0.473081 
3176.184108	0.472289 
3174.255640	0.471541 
3172.327171	0.470838 
3170.398703	0.470180 
3168.470235	0.469524 
3166.541767	0.468894 
3164.613299	0.468313 
3162.684831	0.467756 
3160.756363	0.467212 
3158.827895	0.466704 
3156.899426	0.466246 
3154.970958	0.465848 
3153.042490	0.465495 
3151.114022	0.465191 
3149.185554	0.464938 
3147.257086	0.464741 
3145.328618	0.464601 
3143.400149	0.464533 
3141.471681	0.464525 
3139.543213	0.464601 
3137.614745	0.464748 
3135.686277	0.464957 
3133.757809	0.465249 
3131.829341	0.465610 
3129.900873	0.466012 
3127.972404	0.466463 
3126.043936	0.466966 
3124.115468	0.467522 
3122.187000	0.468123 
3120.258532	0.468808 
3118.330064	0.469583 
3116.401596	0.470444 
3114.473128	0.471365 
3112.544659	0.472332 
3110.616191	0.473352 
3108.687723	0.474436 
3106.759255	0.475512 
3104.830787	0.476542 
3102.902319	0.477567 
3100.973851	0.478601 
3099.045382	0.479637 
3097.116914	0.480738 
3095.188446	0.481929 
3093.259978	0.483222 
3091.331510	0.484602 
3089.403042	0.486058 
3087.474574	0.487558 
3085.546106	0.489115 
3083.617637	0.490777 
3081.689169	0.492550 
3079.760701	0.494430 
3077.832233	0.496458 
3075.903765	0.498682 
3073.975297	0.501099 
3072.046829	0.503745 
3070.118361	0.506669 
3068.189892	0.509848 
3066.261424	0.513269 
3064.332956	0.516954 
3062.404488	0.520908 
3060.476020	0.525131 
3058.547552	0.529703 
3056.619084	0.534721 
3054.690615	0.540244 
3052.762147	0.546330 
3050.833679	0.553035 
3048.905211	0.560456 
3046.976743	0.568708 
3045.048275	0.577911 
3043.119807	0.588129 
3041.191339	0.599495 
3039.262870	0.612114 
3037.334402	0.626070 
3035.405934	0.641441 
3033.477466	0.658322 
3031.548998	0.676882 
3029.620530	0.697294 
3027.692062	0.719739 
3025.763594	0.744373 
3023.835125	0.771344 
3021.906657	0.800837 
3019.978189	0.833010 
3018.049721	0.867891 
3016.121253	0.905319 
3014.192785	0.945152 
3012.264317	0.987089 
3010.335848	1.030672 
3008.407380	1.075436 
3006.478912	1.120926 
3004.550444	1.166738 
3002.621976	1.212390 
3000.693508	1.257285 
2998.765040	1.301036 
2996.836572	1.343279 
2994.908103	1.383970 
2992.979635	1.423110 
2991.051167	1.460757 
2989.122699	1.497399 
2987.194231	1.533188 
2985.265763	1.567877 
2983.337295	1.601254 
2981.408826	1.632617 
2979.480358	1.661178 
2977.551890	1.686081 
2975.623422	1.706096 
2973.694954	1.720988 
2971.766486	1.731459 
2969.838018	1.738152 
2967.909550	1.742406 
2965.981081	1.746077 
2964.052613	1.751404 
2962.124145	1.760459 
2960.195677	1.774180 
2958.267209	1.792502 
2956.338741	1.815149 
2954.410273	1.839669 
2952.481805	1.862393 
2950.553336	1.879903 
2948.624868	1.889056 
2946.696400	1.887740 
2944.767932	1.874894 
2942.839464	1.850325 
2940.910996	1.815095 
2938.982528	1.771126 
2937.054059	1.720746 
2935.125591	1.666106 
2933.197123	1.609489 
2931.268655	1.552756 
2929.340187	1.497625 
2927.411719	1.444674 
2925.483251	1.394429 
2923.554783	1.348048 
2921.626314	1.306325 
2919.697846	1.269601 
2917.769378	1.238607 
2915.840910	1.213915 
2913.912442	1.195445 
2911.983974	1.182677 
2910.055506	1.174783 
2908.127038	1.170684 
2906.198569	1.169414 
2904.270101	1.169746 
2902.341633	1.170781 
2900.413165	1.172006 
2898.484697	1.172767 
2896.556229	1.172388 
2894.627761	1.170441 
2892.699292	1.166563 
2890.770824	1.160664 
2888.842356	1.152933 
2886.913888	1.143627 
2884.985420	1.133279 
2883.056952	1.122893 
2881.128484	1.113889 
2879.200016	1.107843 
2877.271547	1.106153 
2875.343079	1.109498 
2873.414611	1.117267 
2871.486143	1.128012 
2869.557675	1.140189 
2867.629207	1.152616 
2865.700739	1.164313 
2863.772271	1.173866 
2861.843802	1.179313 
2859.915334	1.178716 
2857.986866	1.171099 
2856.058398	1.156874 
2854.129930	1.137583 
2852.201462	1.115637 
2850.272994	1.093788 
2848.344525	1.074666 
2846.416057	1.060660 
2844.487589	1.054386 
2842.559121	1.058781 
2840.630653	1.076822 
2838.702185	1.110980 
2836.773717	1.162566 
2834.845249	1.230934 
2832.916780	1.313758 
2830.988312	1.405890 
2829.059844	1.499354 
2827.131376	1.584679 
2825.202908	1.652562 
2823.274440	1.696130 
2821.345972	1.712173 
2819.417504	1.701104 
2817.489035	1.666539 
2815.560567	1.614544 
2813.632099	1.552683 
2811.703631	1.489234 
2809.775163	1.431958 
2807.846695	1.386523 
2805.918227	1.355627 
2803.989758	1.338160 
2802.061290	1.331067 
2800.132822	1.330736 
2798.204354	1.334332 
2796.275886	1.341034 
2794.347418	1.351982 
2792.418950	1.369296 
2790.490482	1.395092 
2788.562013	1.430889 
2786.633545	1.477399 
2784.705077	1.534511 
2782.776609	1.601178 
2780.848141	1.674154 
2778.919673	1.748213 
2776.991205	1.817419 
2775.062737	1.876224 
2773.134268	1.919397 
2771.205800	1.942731 
2769.277332	1.942918 
2767.348864	1.917888 
2765.420396	1.867275 
2763.491928	1.792806 
2761.563460	1.698360 
2759.634991	1.589750 
2757.706523	1.473932 
2755.778055	1.357823 
2753.849587	1.246676 
2751.921119	1.144601 
2749.992651	1.054833 
2748.064183	0.979629 
2746.135715	0.919844 
2744.207246	0.875044 
2742.278778	0.843312 
2740.350310	0.821884 
2738.421842	0.807926 
2736.493374	0.798787 
2734.564906	0.792137 
2732.636438	0.786163 
2730.707970	0.779531 
2728.779501	0.771442 
2726.851033	0.761501 
2724.922565	0.749653 
2722.994097	0.736048 
2721.065629	0.720751 
2719.137161	0.703554 
2717.208693	0.684121 
2715.280224	0.662136 
2713.351756	0.637495 
2711.423288	0.610341 
2709.494820	0.581088 
2707.566352	0.550391 
2705.637884	0.519098 
2703.709416	0.488212 
2701.780948	0.458859 
2699.852479	0.432150 
2697.924011	0.409026 
2695.995543	0.390031 
2694.067075	0.375129 
2692.138607	0.363838 
2690.210139	0.355433 
2688.281671	0.349131 
2686.353202	0.344233 
2684.424734	0.340180 
2682.496266	0.336550 
2680.567798	0.333055 
2678.639330	0.329515 
2676.710862	0.325865 
2674.782394	0.322137 
2672.853926	0.318454 
2670.925457	0.314955 
2668.996989	0.311767 
2667.068521	0.308970 
2665.140053	0.306623 
2663.211585	0.304735 
2661.283117	0.303292 
2659.354649	0.302264 
2657.426181	0.301617 
2655.497712	0.301291 
2653.569244	0.301192 
2651.640776	0.301190 
2649.712308	0.301115 
2647.783840	0.300771 
2645.855372	0.300009 
2643.926904	0.298713 
2641.998435	0.296833 
2640.069967	0.294376 
2638.141499	0.291439 
2636.213031	0.288171 
2634.284563	0.284763 
2632.356095	0.281409 
2630.427627	0.278293 
2628.499159	0.275543 
2626.570690	0.273230 
2624.642222	0.271351 
2622.713754	0.269860 
2620.785286	0.268698 
2618.856818	0.267835 
2616.928350	0.267234 
2614.999882	0.266879 
2613.071414	0.266753 
2611.142945	0.266822 
2609.214477	0.267028 
2607.286009	0.267298 
2605.357541	0.267540 
2603.429073	0.267678 
2601.500605	0.267646 
2599.572137	0.267423 
2597.643668	0.267030 
2595.715200	0.266547 
2593.786732	0.266074 
2591.858264	0.265699 
2589.929796	0.265481 
2588.001328	0.265463 
2586.072860	0.265644 
2584.144392	0.265998 
2582.215923	0.266502 
2580.287455	0.267133 
2578.358987	0.267845 
2576.430519	0.268613 
2574.502051	0.269401 
2572.573583	0.270196 
2570.645115	0.270995 
2568.716647	0.271793 
2566.788178	0.272560 
2564.859710	0.273268 
2562.931242	0.273893 
2561.002774	0.274427 
2559.074306	0.274851 
2557.145838	0.275186 
2555.217370	0.275473 
2553.288901	0.275767 
2551.360433	0.276088 
2549.431965	0.276464 
2547.503497	0.276894 
2545.575029	0.277362 
2543.646561	0.277833 
2541.718093	0.278272 
2539.789625	0.278649 
2537.861156	0.278981 
2535.932688	0.279296 
2534.004220	0.279623 
2532.075752	0.279957 
2530.147284	0.280292 
2528.218816	0.280608 
2526.290348	0.280885 
2524.361880	0.281103 
2522.433411	0.281289 
2520.504943	0.281483 
2518.576475	0.281781 
2516.648007	0.282297 
2514.719539	0.283115 
2512.791071	0.284270 
2510.862603	0.285722 
2508.934134	0.287341 
2507.005666	0.288949 
2505.077198	0.290333 
2503.148730	0.291322 
2501.220262	0.291772 
2499.291794	0.291601 
2497.363326	0.290800 
2495.434858	0.289423 
2493.506389	0.287574 
2491.577921	0.285426 
2489.649453	0.283136 
2487.720985	0.280846 
2485.792517	0.278653 
2483.864049	0.276617 
2481.935581	0.274783 
2480.007113	0.273174 
2478.078644	0.271814 
2476.150176	0.270740 
2474.221708	0.269957 
2472.293240	0.269450 
2470.364772	0.269178 
2468.436304	0.269075 
2466.507836	0.269074 
2464.579367	0.269114 
2462.650899	0.269140 
2460.722431	0.269144 
2458.793963	0.269116 
2456.865495	0.269084 
2454.937027	0.269086 
2453.008559	0.269143 
2451.080091	0.269260 
2449.151622	0.269450 
2447.223154	0.269703 
2445.294686	0.270017 
2443.366218	0.270375 
2441.437750	0.270753 
2439.509282	0.271071 
2437.580814	0.271246 
2435.652346	0.271258 
2433.723877	0.271131 
2431.795409	0.270882 
2429.866941	0.270552 
2427.938473	0.270179 
2426.010005	0.269790 
2424.081537	0.269409 
2422.153069	0.269090 
2420.224600	0.268854 
2418.296132	0.268723 
2416.367664	0.268686 
2414.439196	0.268694 
2412.510728	0.268663 
2410.582260	0.268584 
2408.653792	0.268473 
2406.725324	0.268362 
2404.796855	0.268250 
2402.868387	0.268141 
2400.939919	0.268052 
2399.011451	0.267997 
2397.082983	0.267988 
2395.154515	0.268035 
2393.226047	0.268107 
2391.297579	0.268164 
2389.369110	0.268161 
2387.440642	0.268103 
2385.512174	0.267998 
2383.583706	0.267854 
2381.655238	0.267682 
2379.726770	0.267487 
2377.798302	0.267301 
2375.869833	0.267160 
2373.941365	0.267067 
2372.012897	0.267131 
2370.084429	0.267239 
2368.155961	0.267534 
2366.227493	0.268006 
2364.299025	0.268512 
2362.370557	0.268992 
2360.442088	0.269475 
2358.513620	0.269980 
2356.585152	0.270469 
2354.656684	0.270985 
2352.728216	0.271374 
2350.799748	0.271607 
2348.871280	0.271742 
2346.942811	0.271907 
2345.014343	0.272208 
2343.085875	0.272514 
2341.157407	0.273047 
2339.228939	0.273731 
2337.300471	0.274432 
2335.372003	0.275149 
2333.443535	0.275882 
2331.515066	0.276631 
2329.586598	0.277384 
2327.658130	0.278058 
2325.729662	0.278426 
2323.801194	0.278534 
2321.872726	0.278521 
2319.944258	0.278438 
2318.015790	0.278264 
2316.087321	0.277985 
2314.158853	0.277686 
2312.230385	0.277361 
2310.301917	0.276994 
2308.373449	0.276603 
2306.444981	0.276227 
2304.516513	0.275907 
2302.588044	0.275661 
2300.659576	0.275408 
2298.731108	0.275109 
2296.802640	0.274802 
2294.874172	0.274519 
2292.945704	0.274224 
2291.017236	0.273944 
2289.088768	0.273663 
2287.160299	0.273366 
2285.231831	0.273061 
2283.303363	0.272774 
2281.374895	0.272505 
2279.446427	0.272279 
2277.517959	0.272090 
2275.589491	0.271943 
2273.661023	0.271865 
2271.732554	0.271881 
2269.804086	0.272008 
2267.875618	0.272281 
2265.947150	0.272695 
2264.018682	0.273266 
2262.090214	0.273955 
2260.161746	0.274718 
2258.233277	0.275503 
2256.304809	0.276258 
2254.376341	0.276913 
2252.447873	0.277450 
2250.519405	0.277835 
2248.590937	0.278086 
2246.662469	0.278249 
2244.734001	0.278374 
2242.805532	0.278469 
2240.877064	0.278559 
2238.948596	0.278628 
2237.020128	0.278668 
2235.091660	0.278652 
2233.163192	0.278561 
2231.234724	0.278367 
2229.306256	0.278071 
2227.377787	0.277684 
2225.449319	0.277242 
2223.520851	0.276769 
2221.592383	0.276335 
2219.663915	0.275996 
2217.735447	0.275780 
2215.806979	0.275684 
2213.878510	0.275717 
2211.950042	0.275856 
2210.021574	0.276103 
2208.093106	0.276454 
2206.164638	0.276887 
2204.236170	0.277346 
2202.307702	0.277793 
2200.379234	0.278187 
2198.450765	0.278490 
2196.522297	0.278670 
2194.593829	0.278730 
2192.665361	0.278661 
2190.736893	0.278488 
2188.808425	0.278252 
2186.879957	0.278003 
2184.951489	0.277781 
2183.023020	0.277647 
2181.094552	0.277654 
2179.166084	0.277808 
2177.237616	0.278078 
2175.309148	0.278461 
2173.380680	0.278941 
2171.452212	0.279508 
2169.523743	0.280154 
2167.595275	0.280868 
2165.666807	0.281610 
2163.738339	0.282369 
2161.809871	0.283108 
2159.881403	0.283812 
2157.952935	0.284469 
2156.024467	0.285084 
2154.095998	0.285655 
2152.167530	0.286169 
2150.239062	0.286620 
2148.310594	0.287032 
2146.382126	0.287413 
2144.453658	0.287796 
2142.525190	0.288205 
2140.596722	0.288653 
2138.668253	0.289145 
2136.739785	0.289694 
2134.811317	0.290285 
2132.882849	0.290924 
2130.954381	0.291605 
2129.025913	0.292320 
2127.097445	0.293045 
2125.168976	0.293768 
2123.240508	0.294483 
2121.312040	0.295181 
2119.383572	0.295834 
2117.455104	0.296455 
2115.526636	0.297041 
2113.598168	0.297588 
2111.669700	0.298083 
2109.741231	0.298539 
2107.812763	0.298955 
2105.884295	0.299363 
2103.955827	0.299781 
2102.027359	0.300230 
2100.098891	0.300721 
2098.170423	0.301294 
2096.241955	0.301968 
2094.313486	0.302756 
2092.385018	0.303650 
2090.456550	0.304655 
2088.528082	0.305726 
2086.599614	0.306807 
2084.671146	0.307843 
2082.742678	0.308826 
2080.814209	0.309716 
2078.885741	0.310515 
2076.957273	0.311233 
2075.028805	0.311876 
2073.100337	0.312476 
2071.171869	0.313088 
2069.243401	0.313749 
2067.314933	0.314514 
2065.386464	0.315406 
2063.457996	0.316423 
2061.529528	0.317517 
2059.601060	0.318661 
2057.672592	0.319797 
2055.744124	0.320885 
2053.815656	0.321868 
2051.887188	0.322708 
2049.958719	0.323383 
2048.030251	0.323897 
2046.101783	0.324275 
2044.173315	0.324546 
2042.244847	0.324731 
2040.316379	0.324843 
2038.387911	0.324852 
2036.459442	0.324749 
2034.530974	0.324513 
2032.602506	0.324152 
2030.674038	0.323652 
2028.745570	0.323012 
2026.817102	0.322207 
2024.888634	0.321279 
2022.960166	0.320278 
2021.031697	0.319288 
2019.103229	0.318354 
2017.174761	0.317526 
2015.246293	0.316822 
2013.317825	0.316257 
2011.389357	0.315819 
2009.460889	0.315547 
2007.532420	0.315414 
2005.603952	0.315454 
2003.675484	0.315642 
2001.747016	0.315897 
1999.818548	0.316198 
1997.890080	0.316540 
1995.961612	0.316905 
1994.033144	0.317310 
1992.104675	0.317749 
1990.176207	0.318208 
1988.247739	0.318643 
1986.319271	0.319057 
1984.390803	0.319439 
1982.462335	0.319794 
1980.533867	0.320120 
1978.605399	0.320427 
1976.676930	0.320595 
1974.748462	0.320628 
1972.819994	0.320558 
1970.891526	0.320380 
1968.963058	0.320128 
1967.034590	0.319865 
1965.106122	0.319581 
1963.177653	0.319281 
1961.249185	0.318966 
1959.320717	0.318721 
1957.392249	0.318557 
1955.463781	0.318560 
1953.535313	0.318689 
1951.606845	0.318859 
1949.678377	0.319086 
1947.749908	0.319460 
1945.821440	0.319958 
1943.892972	0.320546 
1941.964504	0.321155 
1940.036036	0.321746 
1938.107568	0.322223 
1936.179100	0.322646 
1934.250632	0.322992 
1932.322163	0.323226 
1930.393695	0.323457 
1928.465227	0.323633 
1926.536759	0.323710 
1924.608291	0.323807 
1922.679823	0.324056 
1920.751355	0.324500 
1918.822886	0.325095 
1916.894418	0.325816 
1914.965950	0.326624 
1913.037482	0.327540 
1911.109014	0.328553 
1909.180546	0.329704 
1907.252078	0.330903 
1905.323610	0.332094 
1903.395141	0.333380 
1901.466673	0.334680 
1899.538205	0.335956 
1897.609737	0.337335 
1895.681269	0.338796 
1893.752801	0.340363 
1891.824333	0.342011 
1889.895865	0.343741 
1887.967396	0.345502 
1886.038928	0.347338 
1884.110460	0.349209 
1882.181992	0.351219 
1880.253524	0.353274 
1878.325056	0.355199 
1876.396588	0.357021 
1874.468119	0.358787 
1872.539651	0.360460 
1870.611183	0.362220 
1868.682715	0.364030 
1866.754247	0.365894 
1864.825779	0.367766 
1862.897311	0.369656 
1860.968843	0.371600 
1859.040374	0.373673 
1857.111906	0.375927 
1855.183438	0.378366 
1853.254970	0.380712 
1851.326502	0.382971 
1849.398034	0.385238 
1847.469566	0.387620 
1845.541098	0.390087 
1843.612629	0.392675 
1841.684161	0.395294 
1839.755693	0.397804 
1837.827225	0.400276 
1835.898757	0.402787 
1833.970289	0.405320 
1832.041821	0.407968 
1830.113352	0.410714 
1828.184884	0.413539 
1826.256416	0.416386 
1824.327948	0.419465 
1822.399480	0.422654 
1820.471012	0.426010 
1818.542544	0.429470 
1816.614076	0.433199 
1814.685607	0.437117 
1812.757139	0.441231 
1810.828671	0.445561 
1808.900203	0.450256 
1806.971735	0.455286 
1805.043267	0.460825 
1803.114799	0.466821 
1801.186331	0.473610 
1799.257862	0.481054 
1797.329394	0.489389 
1795.400926	0.498698 
1793.472458	0.509116 
1791.543990	0.520470 
1789.615522	0.533011 
1787.687054	0.546410 
1785.758585	0.560585 
1783.830117	0.575107 
1781.901649	0.590739 
1779.973181	0.606765 
1778.044713	0.624019 
1776.116245	0.642247 
1774.187777	0.661397 
1772.259309	0.682381 
1770.330840	0.705762 
1768.402372	0.730767 
1766.473904	0.760637 
1764.545436	0.793137 
1762.616968	0.829622 
1760.688500	0.870138 
1758.760032	0.923105 
1756.831564	0.983757 
1754.903095	1.067161 
1752.974627	1.148281 
1751.046159	1.301355 
1749.117691	1.272457 
1747.189223	1.674781 
1745.260755	1.840557 
1743.332287	2.372498 
1741.403818	2.626595 
1739.475350	3.195754 
1737.546882	3.547073 
1735.618414	3.973012 
1733.689946	4.214281 
1731.761478	4.414710 
1729.833010	4.450856 
1727.904542	4.375690 
1725.976073	4.147646 
1724.047605	3.832601 
1722.119137	3.362463 
1720.190669	3.180142 
1718.262201	2.660630 
1716.333733	2.457879 
1714.405265	1.970410 
1712.476797	1.846926 
1710.548328	1.491365 
1708.619860	1.336319 
1706.691392	1.092447 
1704.762924	0.967124 
1702.834456	0.817784 
1700.905988	0.723320 
1698.977520	0.636409 
1697.049051	0.578679 
1695.120583	0.535552 
1693.192115	0.506803 
1691.263647	0.487433 
1689.335179	0.471133 
1687.406711	0.459427 
1685.478243	0.451607 
1683.549775	0.438628 
1681.621306	0.425282 
1679.692838	0.408342 
1677.764370	0.389167 
1675.835902	0.369901 
1673.907434	0.351235 
1671.978966	0.334398 
1670.050498	0.321062 
1668.122029	0.310117 
1666.193561	0.302296 
1664.265093	0.297975 
1662.336625	0.296850 
1660.408157	0.298506 
1658.479689	0.301039 
1656.551221	0.305108 
1654.622753	0.310269 
1652.694284	0.316077 
1650.765816	0.322973 
1648.837348	0.330707 
1646.908880	0.338821 
1644.980412	0.348091 
1643.051944	0.359090 
1641.123476	0.371377 
1639.195008	0.382989 
1637.266539	0.392434 
1635.338071	0.399073 
1633.409603	0.401928 
1631.481135	0.401084 
1629.552667	0.397490 
1627.624199	0.391299 
1625.695731	0.383093 
1623.767262	0.373813 
1621.838794	0.364156 
1619.910326	0.355436 
1617.981858	0.349090 
1616.053390	0.345406 
1614.124922	0.343358 
1612.196454	0.341320 
1610.267986	0.338863 
1608.339517	0.336138 
1606.411049	0.332643 
1604.482581	0.328889 
1602.554113	0.325205 
1600.625645	0.321297 
1598.697177	0.317197 
1596.768709	0.313201 
1594.840241	0.309351 
1592.911772	0.305757 
1590.983304	0.302317 
1589.054836	0.299149 
1587.126368	0.295973 
1585.197900	0.292822 
1583.269432	0.290008 
1581.340964	0.287613 
1579.412495	0.285643 
1577.484027	0.284411 
1575.555559	0.284008 
1573.627091	0.284322 
1571.698623	0.285999 
1569.770155	0.288063 
1567.841687	0.290222 
1565.913219	0.292348 
1563.984750	0.294239 
1562.056282	0.295995 
1560.127814	0.297249 
1558.199346	0.298208 
1556.270878	0.299233 
1554.342410	0.300150 
1552.413942	0.300942 
1550.485474	0.301805 
1548.557005	0.303091 
1546.628537	0.305045 
1544.700069	0.308343 
1542.771601	0.312034 
1540.843133	0.316508 
1538.914665	0.321652 
1536.986197	0.327617 
1535.057728	0.334187 
1533.129260	0.341379 
1531.200792	0.349367 
1529.272324	0.357971 
1527.343856	0.366998 
1525.415388	0.376617 
1523.486920	0.386753 
1521.558452	0.398091 
1519.629983	0.408735 
1517.701515	0.421088 
1515.773047	0.435973 
1513.844579	0.452920 
1511.916111	0.471464 
1509.987643	0.491967 
1508.059175	0.515658 
1506.130707	0.548294 
1504.202238	0.590260 
1502.273770	0.641792 
1500.345302	0.708267 
1498.416834	0.790031 
1496.488366	0.881100 
1494.559898	0.975575 
1492.631430	1.065770 
1490.702961	1.150564 
1488.774493	1.224319 
1486.846025	1.284980 
1484.917557	1.327384 
1482.989089	1.359403 
1481.060621	1.386002 
1479.132153	1.415643 
1477.203685	1.447027 
1475.275216	1.486111 
1473.346748	1.534028 
1471.418280	1.590193 
1469.489812	1.645964 
1467.561344	1.705734 
1465.632876	1.760502 
1463.704408	1.808565 
1461.775940	1.841072 
1459.847471	1.856490 
1457.919003	1.848740 
1455.990535	1.827153 
1454.062067	1.790089 
1452.133599	1.737243 
1450.205131	1.668358 
1448.276663	1.585816 
1446.348194	1.484447 
1444.419726	1.373134 
1442.491258	1.255296 
1440.562790	1.141416 
1438.634322	1.028772 
1436.705854	0.923842 
1434.777386	0.825604 
1432.848918	0.738503 
1430.920449	0.663352 
1428.991981	0.604576 
1427.063513	0.560662 
1425.135045	0.529764 
1423.206577	0.512331 
1421.278109	0.505586 
1419.349641	0.505991 
1417.421173	0.515788 
1415.492704	0.535217 
1413.564236	0.564483 
1411.635768	0.602480 
1409.707300	0.645668 
1407.778832	0.688420 
1405.850364	0.727736 
1403.921896	0.761961 
1401.993427	0.791103 
1400.064959	0.816615 
1398.136491	0.835094 
1396.208023	0.839751 
1394.279555	0.829920 
1392.351087	0.808994 
1390.422619	0.779881 
1388.494151	0.745818 
1386.565682	0.708507 
1384.637214	0.669866 
1382.708746	0.631734 
1380.780278	0.597097 
1378.851810	0.571076 
1376.923342	0.558210 
1374.994874	0.561182 
1373.066405	0.578680 
1371.137937	0.602594 
1369.209469	0.625590 
1367.281001	0.646981 
1365.352533	0.666005 
1363.424065	0.679008 
1361.495597	0.683394 
1359.567129	0.678835 
1357.638660	0.667385 
1355.710192	0.651528 
1353.781724	0.634156 
1351.853256	0.618147 
1349.924788	0.606052 
1347.996320	0.599929 
1346.067852	0.600943 
1344.139384	0.609136 
1342.210915	0.623209 
1340.282447	0.640618 
1338.353979	0.658391 
1336.425511	0.674244 
1334.497043	0.686969 
1332.568575	0.696279 
1330.640107	0.702478 
1328.711638	0.706396 
1326.783170	0.709124 
1324.854702	0.712495 
1322.926234	0.719551 
1320.997766	0.732951 
1319.069298	0.754439 
1317.140830	0.784359 
1315.212362	0.821038 
1313.283893	0.862116 
1311.355425	0.905782 
1309.426957	0.951268 
1307.498489	0.997820 
1305.570021	1.044273 
1303.641553	1.088946 
1301.713085	1.131030 
1299.784617	1.170099 
1297.856148	1.206724 
1295.927680	1.241278 
1293.999212	1.274452 
1292.070744	1.307303 
1290.142276	1.342180 
1288.213808	1.381386 
1286.285340	1.428861 
1284.356871	1.485783 
1282.428403	1.551687 
1280.499935	1.622553 
1278.571467	1.693760 
1276.642999	1.758548 
1274.714531	1.811380 
1272.786063	1.846696 
1270.857595	1.860242 
1268.929126	1.849636 
1267.000658	1.817125 
1265.072190	1.767883 
1263.143722	1.710452 
1261.215254	1.653011 
1259.286786	1.603512 
1257.358318	1.565462 
1255.429850	1.541974 
1253.501381	1.532441 
1251.572913	1.536011 
1249.644445	1.549367 
1247.715977	1.569986 
1245.787509	1.592823 
1243.859041	1.613322 
1241.930573	1.627002 
1240.002104	1.630703 
1238.073636	1.621435 
1236.145168	1.597638 
1234.216700	1.558115 
1232.288232	1.503827 
1230.359764	1.436962 
1228.431296	1.361731 
1226.502828	1.282502 
1224.574359	1.205768 
1222.645891	1.138463 
1220.717423	1.087638 
1218.788955	1.057560 
1216.860487	1.051714 
1214.932019	1.069632 
1213.003551	1.110025 
1211.075083	1.169255 
1209.146614	1.243306 
1207.218146	1.327848 
1205.289678	1.419898 
1203.361210	1.514664 
1201.432742	1.608978 
1199.504274	1.697409 
1197.575806	1.779993 
1195.647337	1.854960 
1193.718869	1.925341 
1191.790401	1.992231 
1189.861933	2.055917 
1187.933465	2.114467 
1186.004997	2.170810 
1184.076529	2.221033 
1182.148061	2.266695 
1180.219592	2.305054 
1178.291124	2.335287 
1176.362656	2.354416 
1174.434188	2.367530 
1172.505720	2.371558 
1170.577252	2.378697 
1168.648784	2.386324 
1166.720316	2.404217 
1164.791847	2.426580 
1162.863379	2.458432 
1160.934911	2.500666 
1159.006443	2.554368 
1157.077975	2.603067 
1155.149507	2.644791 
1153.221039	2.672101 
1151.292570	2.680594 
1149.364102	2.664181 
1147.435634	2.626243 
1145.507166	2.562283 
1143.578698	2.480731 
1141.650230	2.378892 
1139.721762	2.265989 
1137.793294	2.141372 
1135.864825	2.018734 
1133.936357	1.901992 
1132.007889	1.792619 
1130.079421	1.686021 
1128.150953	1.589455 
1126.222485	1.502441 
1124.294017	1.422703 
1122.365549	1.346743 
1120.437080	1.274919 
1118.508612	1.203950 
1116.580144	1.135635 
1114.651676	1.073030 
1112.723208	1.024508 
1110.794740	0.996802 
1108.866272	0.989520 
1106.937803	0.994821 
1105.009335	1.005195 
1103.080867	1.015499 
1101.152399	1.022417 
1099.223931	1.021910 
1097.295463	1.011127 
1095.366995	0.988118 
1093.438527	0.952920 
1091.510058	0.907900 
1089.581590	0.859208 
1087.653122	0.816527 
1085.724654	0.789703 
1083.796186	0.780431 
1081.867718	0.781759 
1079.939250	0.786988 
1078.010782	0.795384 
1076.082313	0.808628 
1074.153845	0.828367 
1072.225377	0.854564 
1070.296909	0.886902 
1068.368441	0.923597 
1066.439973	0.961118 
1064.511505	0.993334 
1062.583036	1.013904 
1060.654568	1.019798 
1058.726100	1.013607 
1056.797632	1.002145 
1054.869164	0.993588 
1052.940696	0.991779 
1051.012228	0.996551 
1049.083760	1.005784 
1047.155291	1.017810 
1045.226823	1.030522 
1043.298355	1.041281 
1041.369887	1.045787 
1039.441419	1.038581 
1037.512951	1.014961 
1035.584483	0.976203 
1033.656014	0.931158 
1031.727546	0.894103 
1029.799078	0.877846 
1027.870610	0.888192 
1025.942142	0.920863 
1024.013674	0.966656 
1022.085206	1.015113 
1020.156738	1.056594 
1018.228269	1.082156 
1016.299801	1.085096 
1014.371333	1.062105 
1012.442865	1.014098 
1010.514397	0.946459 
1008.585929	0.868373 
1006.657461	0.790097 
1004.728993	0.721366 
1002.800524	0.668998 
1000.872056	0.636328 
998.943588	 0.622745 
997.015120	 0.624563 
995.086652	 0.635722 
993.158184	 0.649999 
991.229716	 0.662230 
989.301247	 0.669482 
987.372779	 0.671479 
985.444311	 0.671468 
983.515843	 0.675105 
981.587375	 0.688250 
979.658907	 0.714197 
977.730439	 0.753220 
975.801971	 0.802339 
973.873502	 0.857112 
971.945034	 0.912422 
970.016566	 0.963971 
968.088098	 1.008082 
966.159630	 1.042270 
964.231162	 1.064093 
962.302694	 1.071214 
960.374226	 1.062321 
958.445757	 1.038825 
956.517289	 1.003816 
954.588821	 0.960431 
952.660353	 0.910612 
950.731885	 0.855990 
948.803417	 0.797984 
946.874949	 0.738792 
944.946480	 0.681305 
943.018012	 0.629154 
941.089544	 0.584930 
939.161076	 0.549823 
937.232608	 0.522464 
935.304140	 0.499859 
933.375672	 0.478786 
931.447204	 0.457092 
929.518735	 0.433817 
927.590267	 0.409109 
925.661799	 0.383677 
923.733331	 0.358468 
921.804863	 0.334233 
919.876395	 0.311499 
917.947927	 0.290676 
916.019459	 0.272041 
914.090990	 0.255629 
912.162522	 0.241418 
910.234054	 0.229414 
908.305586	 0.219833 
906.377118	 0.213014 
904.448650	 0.209231 
902.520182	 0.208690 
900.591713	 0.211681 
898.663245	 0.218627 
896.734777	 0.230062 
894.806309	 0.246486 
892.877841	 0.267622 
890.949373	 0.291729 
889.020905	 0.316130 
887.092437	 0.338245 
885.163968	 0.356412 
883.235500	 0.369876 
881.307032	 0.378352 
879.378564	 0.382267 
877.450096	 0.382991 
875.521628	 0.382542 
873.593160	 0.383496 
871.664692	 0.388526 
869.736223	 0.400265 
867.807755	 0.420485 
865.879287	 0.449037 
863.950819	 0.483200 
862.022351	 0.519267 
860.093883	 0.553830 
858.165415	 0.584447 
856.236946	 0.609255 
854.308478	 0.626744 
852.380010	 0.635909 
850.451542	 0.636539 
848.523074	 0.628895 
846.594606	 0.613999 
844.666138	 0.593275 
842.737670	 0.568828 
840.809201	 0.542858 
838.880733	 0.517053 
836.952265	 0.492237 
835.023797	 0.469071 
833.095329	 0.447838 
831.166861	 0.428770 
829.238393	 0.411923 
827.309925	 0.396897 
825.381456	 0.382710 
823.452988	 0.368350 
821.524520	 0.352991 
819.596052	 0.336257 
817.667584	 0.318079 
815.739116	 0.298953 
813.810648	 0.279807 
811.882179	 0.261744 
809.953711	 0.245785 
808.025243	 0.232663 
806.096775	 0.222560 
804.168307	 0.215500 
802.239839	 0.211731 
800.311371	 0.211787 
798.382903	 0.216746 
796.454434	 0.228563 
794.525966	 0.249933 
792.597498	 0.283129 
790.669030	 0.327782 
788.740562	 0.380185 
786.812094	 0.434700 
784.883626	 0.485802 
782.955158	 0.528889 
781.026689	 0.560618 
779.098221	 0.578561 
777.169753	 0.581347 
775.241285	 0.569215 
773.312817	 0.544487 
771.384349	 0.511372 
769.455881	 0.475527 
767.527412	 0.442622 
765.598944	 0.417094 
763.670476	 0.401486 
761.742008	 0.398440 
759.813540	 0.411254 
757.885072	 0.440527 
755.956604	 0.479278 
754.028136	 0.516592 
752.099667	 0.543420 
750.171199	 0.554750 
748.242731	 0.548640 
746.314263	 0.525252 
744.385795	 0.486128 
742.457327	 0.434197 
740.528859	 0.365587 
738.600391	 0.301385 
736.671922	 0.251467 
734.743454	 0.205458 
732.814986	 0.177104 
730.886518	 0.164433 
728.958050	 0.159412 
727.029582	 0.155407 
725.101114	 0.150179 
723.172645	 0.144016 
721.244177	 0.137617 
719.315709	 0.131556 
717.387241	 0.126421 
715.458773	 0.122623 
713.530305	 0.120354 
711.601837	 0.119458 
709.673369	 0.119438 
707.744900	 0.119749 
705.816432	 0.120497 
703.887964	 0.121869 
701.959496	 0.123540 
700.031028	 0.124900 
698.102560	 0.125584 
696.174092	 0.125613 
694.245623	 0.125082 
692.317155	 0.124076 
690.388687	 0.122861 
688.460219	 0.121561 
686.531751	 0.120344 
684.603283	 0.119108 
682.674815	 0.117431 
680.746347	 0.116457 
678.817878	 0.116674 
676.889410	 0.117415 
674.960942	 0.118381 
673.032474	 0.119567 
671.104006	 0.121185 
669.175538	 0.123189 
667.247070	 0.125522 
665.318602	 0.128161 
663.390133	 0.130995 
661.461665	 0.133818 
659.533197	 0.136552 
657.604729	 0.138960 
655.676261	 0.141043 
653.747793	 0.143408 
651.819325	 0.145165 
649.890856	 0.145807 
647.962388	 0.145939 
646.033920	 0.145694 
644.105452	 0.145257 
642.176984	 0.144700 
640.248516	 0.144088 
638.320048	 0.143536 
636.391580	 0.143126 
634.463111	 0.142798 
632.534643	 0.142518 
630.606175	 0.142115 
628.677707	 0.141653 
626.749239	 0.141186 
624.820771	 0.141073 
622.892303	 0.141604 
620.963835	 0.142876 
619.035366	 0.144874 
617.106898	 0.147734 
615.178430	 0.151244 
613.249962	 0.155218 
611.321494	 0.159421 
609.393026	 0.163679 
607.464558	 0.167663 
605.536089	 0.171282 
603.607621	 0.174466 
601.679153	 0.177289 
599.750685	 0.179879 
597.822217	 0.182442 
595.893749	 0.184978 
593.965281	 0.187595 
592.036813	 0.190153 
590.108344	 0.192640 
588.179876	 0.195140 
586.251408	 0.197826 
584.322940	 0.200499 
582.394472	 0.203190 
580.466004	 0.206025 
578.537536	 0.209000 
576.609068	 0.212084 
574.680599	 0.215148 
572.752131	 0.218835 
570.823663	 0.223124 
568.895195	 0.227753 
566.966727	 0.232905 
565.038259	 0.238697 
563.109791	 0.245652 
561.181322	 0.253872 
559.252854	 0.263458 
557.324386	 0.274369 
555.395918	 0.286689 
553.467450	 0.300025 
551.538982	 0.314582 
549.610514	 0.329980 
547.682046	 0.345749 
545.753577	 0.361482 
543.825109	 0.376032 
541.896641	 0.388628 
539.968173	 0.398992 
538.039705	 0.407673 
536.111237	 0.414647 
534.182769	 0.419322 
532.254301	 0.421383 
530.325832	 0.419272 
528.397364	 0.413805 
526.468896	 0.404687 
524.540428	 0.393023 
522.611960	 0.379109 
520.683492	 0.363592 
518.755024	 0.347221 
516.826555	 0.331515 
514.898087	 0.316833 
512.969619	 0.303898 
511.041151	 0.294021 
509.112683	 0.287199 
507.184215	 0.282825 
505.255747	 0.280166 
503.327279	 0.277638 
501.398810	 0.276619 
499.470342	 0.275918 
497.541874	 0.275879 
495.613406	 0.276273 
493.684938	 0.277383 
491.756470	 0.278897 
489.828002	 0.280630 
487.899534	 0.281125 
485.971065	 0.280164 
484.042597	 0.277975 
482.114129	 0.274630 
480.185661	 0.270064 
478.257193	 0.264831 
476.328725	 0.259510 
474.400257	 0.255325 
472.471788	 0.253068 
470.543320	 0.253811 
468.614852	 0.258083 
466.686384	 0.266363 
464.757916	 0.277448 
462.829448	 0.289290 
460.900980	 0.300833 
458.972512	 0.310489 
457.044043	 0.317532 
455.115575	 0.321651 
453.187107	 0.322622 
451.258639	 0.321213 
449.330171	 0.317961 
447.401703	 0.313503 
445.473235	 0.308806 
443.544767	 0.304661 
441.616298	 0.301351 
439.687830	 0.298642 
437.759362	 0.295951 
435.830894	 0.293256 
433.902426	 0.290670 
431.973958	 0.286836 
430.045490	 0.283721 
428.117021	 0.282797 
426.188553	 0.283520 
424.260085	 0.286761 
422.331617	 0.292418 
420.403149	 0.300913 
418.474681	 0.313435 
416.546213	 0.329085 
414.617745	 0.346503 
412.689276	 0.365343 
410.760808	 0.386804 
408.832340	 0.408257 
406.903872	 0.433150 
404.975404	 0.457162 
403.046936	 0.476487 
401.118468	 0.502680 
399.190000	 0.530189 
