# Supplementary material for: Thermal properties of poly(N,N-dimethylaminoethyl methacrylate)
Source: PLoS One. 2019 Jun 5;14(6):e0217441. doi: 10.1371/journal.pone.0217441 (PMC6550408; doi:10.1371/journal.pone.0217441)
Supplement: S2 File — (ASC) [file pone.0217441.s002.asc]

PE IR       SUBTECH     SPECTRUM    ASCII       PEDS        1.60        
  -1
APDAMA1.ASC
19/01/04
20:11:43.00
19/01/04
20:11:43.00
GRAMS Format
APDAMA1
399.190000
0


OMNIC,NEW FORMAT (V4B)


0.000000


#HDR
-1
-1
#GR
CM-1
A
0.00000011920928955078
0.0
3999.640000
-1.928468
1868
8
1.038322
-0.033809
#DATA
3999.640000	-0.032942 
3997.711531	-0.032847 
3995.783063	-0.032759 
3993.854595	-0.032592 
3991.926127	-0.032338 
3989.997659	-0.032199 
3988.069191	-0.031993 
3986.140723	-0.031767 
3984.212254	-0.031927 
3982.283786	-0.031831 
3980.355318	-0.031612 
3978.426850	-0.031379 
3976.498382	-0.031384 
3974.569914	-0.031200 
3972.641446	-0.031067 
3970.712978	-0.031066 
3968.784509	-0.031092 
3966.856041	-0.030931 
3964.927573	-0.030893 
3962.999105	-0.030932 
3961.070637	-0.031161 
3959.142169	-0.031415 
3957.213701	-0.031667 
3955.285232	-0.031495 
3953.356764	-0.031381 
3951.428296	-0.031430 
3949.499828	-0.031389 
3947.571360	-0.030863 
3945.642892	-0.030335 
3943.714424	-0.030672 
3941.785956	-0.031210 
3939.857487	-0.030704 
3937.929019	-0.030505 
3936.000551	-0.030583 
3934.072083	-0.030641 
3932.143615	-0.030782 
3930.215147	-0.030590 
3928.286679	-0.030577 
3926.358211	-0.030854 
3924.429742	-0.030565 
3922.501274	-0.029197 
3920.572806	-0.028701 
3918.644338	-0.029287 
3916.715870	-0.029534 
3914.787402	-0.030236 
3912.858934	-0.031020 
3910.930465	-0.031748 
3909.001997	-0.031258 
3907.073529	-0.030596 
3905.145061	-0.030226 
3903.216593	-0.030302 
3901.288125	-0.030470 
3899.359657	-0.030376 
3897.431189	-0.029064 
3895.502720	-0.028251 
3893.574252	-0.028338 
3891.645784	-0.028609 
3889.717316	-0.028275 
3887.788848	-0.028110 
3885.860380	-0.028758 
3883.931912	-0.028584 
3882.003444	-0.028362 
3880.074975	-0.030591 
3878.146507	-0.029992 
3876.218039	-0.028810 
3874.289571	-0.029385 
3872.361103	-0.029432 
3870.432635	-0.028355 
3868.504167	-0.028509 
3866.575698	-0.027946 
3864.647230	-0.029782 
3862.718762	-0.030826 
3860.790294	-0.029810 
3858.861826	-0.028430 
3856.933358	-0.027230 
3855.004890	-0.025191 
3853.076422	-0.025953 
3851.147953	-0.027852 
3849.219485	-0.029162 
3847.291017	-0.029718 
3845.362549	-0.028609 
3843.434081	-0.027265 
3841.505613	-0.027172 
3839.577145	-0.028225 
3837.648677	-0.028839 
3835.720208	-0.028093 
3833.791740	-0.027829 
3831.863272	-0.028442 
3829.934804	-0.029018 
3828.006336	-0.028683 
3826.077868	-0.028852 
3824.149400	-0.028490 
3822.220931	-0.027513 
3820.292463	-0.027136 
3818.363995	-0.026985 
3816.435527	-0.028378 
3814.507059	-0.029312 
3812.578591	-0.028451 
3810.650123	-0.029127 
3808.721655	-0.029200 
3806.793186	-0.028603 
3804.864718	-0.027781 
3802.936250	-0.027594 
3801.007782	-0.027632 
3799.079314	-0.025882 
3797.150846	-0.026054 
3795.222378	-0.027535 
3793.293910	-0.027552 
3791.365441	-0.027913 
3789.436973	-0.028824 
3787.508505	-0.029542 
3785.580037	-0.029762 
3783.651569	-0.029914 
3781.723101	-0.030169 
3779.794633	-0.031623 
3777.866164	-0.032255 
3775.937696	-0.031432 
3774.009228	-0.031168 
3772.080760	-0.030945 
3770.152292	-0.031089 
3768.223824	-0.031838 
3766.295356	-0.032160 
3764.366888	-0.032571 
3762.438419	-0.031955 
3760.509951	-0.033020 
3758.581483	-0.033809 
3756.653015	-0.032535 
3754.724547	-0.032144 
3752.796079	-0.032883 
3750.867611	-0.032227 
3748.939143	-0.028280 
3747.010674	-0.027871 
3745.082206	-0.028501 
3743.153738	-0.026760 
3741.225270	-0.024023 
3739.296802	-0.022829 
3737.368334	-0.021036 
3735.439866	-0.018549 
3733.511397	-0.019177 
3731.582929	-0.021046 
3729.654461	-0.022284 
3727.725993	-0.020692 
3725.797525	-0.019372 
3723.869057	-0.019801 
3721.940589	-0.022372 
3720.012121	-0.024159 
3718.083652	-0.023870 
3716.155184	-0.022328 
3714.226716	-0.021062 
3712.298248	-0.020803 
3710.369780	-0.021905 
3708.441312	-0.021628 
3706.512844	-0.021479 
3704.584376	-0.020540 
3702.655907	-0.019284 
3700.727439	-0.019377 
3698.798971	-0.020746 
3696.870503	-0.020877 
3694.942035	-0.019291 
3693.013567	-0.016544 
3691.085099	-0.015610 
3689.156630	-0.016107 
3687.228162	-0.016960 
3685.299694	-0.016704 
3683.371226	-0.015332 
3681.442758	-0.012469 
3679.514290	-0.010285 
3677.585822	-0.008588 
3675.657354	-0.006456 
3673.728885	-0.003558 
3671.800417	-0.001836 
3669.871949	-0.000216 
3667.943481	0.000946  
3666.015013	0.001120  
3664.086545	0.001189  
3662.158077	0.002515  
3660.229608	0.003490  
3658.301140	0.003777  
3656.372672	0.004379  
3654.444204	0.007951  
3652.515736	0.011540  
3650.587268	0.014323  
3648.658800	0.018072  
3646.730332	0.022693  
3644.801863	0.024431  
3642.873395	0.027403  
3640.944927	0.031321  
3639.016459	0.034981  
3637.087991	0.037560  
3635.159523	0.041607  
3633.231055	0.046824  
3631.302587	0.051998  
3629.374118	0.054874  
3627.445650	0.061303  
3625.517182	0.067992  
3623.588714	0.073973  
3621.660246	0.080631  
3619.731778	0.089166  
3617.803310	0.097149  
3615.874841	0.103233  
3613.946373	0.109802  
3612.017905	0.119561  
3610.089437	0.127546  
3608.160969	0.135090  
3606.232501	0.142692  
3604.304033	0.150347  
3602.375565	0.157641  
3600.447096	0.167038  
3598.518628	0.175788  
3596.590160	0.183421  
3594.661692	0.191449  
3592.733224	0.202524  
3590.804756	0.211885  
3588.876288	0.220559  
3586.947820	0.230594  
3585.019351	0.241483  
3583.090883	0.248812  
3581.162415	0.257698  
3579.233947	0.266820  
3577.305479	0.275520  
3575.377011	0.283037  
3573.448543	0.292179  
3571.520074	0.301573  
3569.591606	0.310807  
3567.663138	0.319105  
3565.734670	0.330523  
3563.806202	0.339090  
3561.877734	0.346952  
3559.949266	0.355459  
3558.020798	0.365389  
3556.092329	0.373112  
3554.163861	0.380333  
3552.235393	0.388026  
3550.306925	0.397355  
3548.378457	0.404555  
3546.449989	0.412287  
3544.521521	0.420244  
3542.593053	0.428468  
3540.664584	0.435068  
3538.736116	0.442215  
3536.807648	0.449190  
3534.879180	0.456940  
3532.950712	0.463016  
3531.022244	0.469664  
3529.093776	0.476216  
3527.165307	0.483734  
3525.236839	0.489877  
3523.308371	0.496463  
3521.379903	0.502425  
3519.451435	0.508794  
3517.522967	0.514495  
3515.594499	0.521147  
3513.666031	0.526220  
3511.737562	0.531958  
3509.809094	0.537590  
3507.880626	0.544425  
3505.952158	0.549554  
3504.023690	0.555252  
3502.095222	0.561111  
3500.166754	0.567586  
3498.238286	0.572507  
3496.309817	0.578424  
3494.381349	0.583950  
3492.452881	0.590035  
3490.524413	0.594893  
3488.595945	0.600709  
3486.667477	0.605779  
3484.739009	0.611671  
3482.810540	0.616611  
3480.882072	0.622742  
3478.953604	0.627705  
3477.025136	0.633132  
3475.096668	0.637596  
3473.168200	0.643566  
3471.239732	0.648315  
3469.311264	0.653578  
3467.382795	0.658439  
3465.454327	0.663888  
3463.525859	0.667762  
3461.597391	0.672490  
3459.668923	0.676555  
3457.740455	0.681293  
3455.811987	0.684843  
3453.883519	0.689039  
3451.955050	0.692191  
3450.026582	0.695615  
3448.098114	0.697930  
3446.169646	0.700939  
3444.241178	0.703270  
3442.312710	0.705603  
3440.384242	0.706109  
3438.455773	0.707337  
3436.527305	0.707186  
3434.598837	0.707273  
3432.670369	0.706129  
3430.741901	0.705386  
3428.813433	0.703492  
3426.884965	0.701818  
3424.956497	0.699068  
3423.028028	0.695915  
3421.099560	0.691475  
3419.171092	0.687185  
3417.242624	0.681914  
3415.314156	0.677033  
3413.385688	0.671108  
3411.457220	0.665337  
3409.528752	0.658830  
3407.600283	0.652491  
3405.671815	0.645068  
3403.743347	0.638111  
3401.814879	0.630534  
3399.886411	0.623148  
3397.957943	0.614980  
3396.029475	0.607095  
3394.101006	0.598693  
3392.172538	0.590205  
3390.244070	0.581339  
3388.315602	0.573068  
3386.387134	0.564078  
3384.458666	0.555088  
3382.530198	0.545648  
3380.601730	0.536236  
3378.673261	0.526083  
3376.744793	0.516211  
3374.816325	0.506297  
3372.887857	0.496503  
3370.959389	0.486202  
3369.030921	0.476185  
3367.102453	0.466173  
3365.173985	0.456181  
3363.245516	0.446156  
3361.317048	0.436287  
3359.388580	0.426450  
3357.460112	0.416992  
3355.531644	0.407338  
3353.603176	0.397808  
3351.674708	0.388317  
3349.746239	0.379358  
3347.817771	0.370475  
3345.889303	0.361707  
3343.960835	0.352958  
3342.032367	0.344685  
3340.103899	0.336532  
3338.175431	0.328602  
3336.246963	0.320789  
3334.318494	0.313096  
3332.390026	0.305773  
3330.461558	0.298759  
3328.533090	0.291780  
3326.604622	0.285089  
3324.676154	0.278441  
3322.747686	0.272135  
3320.819217	0.266159  
3318.890749	0.260286  
3316.962281	0.254663  
3315.033813	0.249346  
3313.105345	0.244071  
3311.176877	0.239108  
3309.248409	0.234295  
3307.319941	0.229789  
3305.391472	0.225574  
3303.463004	0.221570  
3301.534536	0.217671  
3299.606068	0.213860  
3297.677600	0.210301  
3295.749132	0.207121  
3293.820664	0.204062  
3291.892196	0.200926  
3289.963727	0.198083  
3288.035259	0.195449  
3286.106791	0.192799  
3284.178323	0.190468  
3282.249855	0.188293  
3280.321387	0.186162  
3278.392919	0.184011  
3276.464450	0.181995  
3274.535982	0.180162  
3272.607514	0.178229  
3270.679046	0.176387  
3268.750578	0.174604  
3266.822110	0.172736  
3264.893642	0.170822  
3262.965174	0.168923  
3261.036705	0.167108  
3259.108237	0.165207  
3257.179769	0.163326  
3255.251301	0.161317  
3253.322833	0.159066  
3251.394365	0.156935  
3249.465897	0.154792  
3247.537429	0.152522  
3245.608960	0.150190  
3243.680492	0.147722  
3241.752024	0.145324  
3239.823556	0.142781  
3237.895088	0.140234  
3235.966620	0.137748  
3234.038152	0.135189  
3232.109683	0.132557  
3230.181215	0.129973  
3228.252747	0.127367  
3226.324279	0.124756  
3224.395811	0.122306  
3222.467343	0.119786  
3220.538875	0.117168  
3218.610407	0.114766  
3216.681938	0.112478  
3214.753470	0.110129  
3212.825002	0.107772  
3210.896534	0.105549  
3208.968066	0.103298  
3207.039598	0.101082  
3205.111130	0.098784  
3203.182662	0.096446  
3201.254193	0.094212  
3199.325725	0.092033  
3197.397257	0.089788  
3195.468789	0.087626  
3193.540321	0.085596  
3191.611853	0.083603  
3189.683385	0.081643  
3187.754916	0.079676  
3185.826448	0.077689  
3183.897980	0.075823  
3181.969512	0.074085  
3180.041044	0.072384  
3178.112576	0.070742  
3176.184108	0.069110  
3174.255640	0.067516  
3172.327171	0.065959  
3170.398703	0.064543  
3168.470235	0.063155  
3166.541767	0.061696  
3164.613299	0.060300  
3162.684831	0.059039  
3160.756363	0.057799  
3158.827895	0.056556  
3156.899426	0.055362  
3154.970958	0.054287  
3153.042490	0.053304  
3151.114022	0.052314  
3149.185554	0.051353  
3147.257086	0.050415  
3145.328618	0.049459  
3143.400149	0.048580  
3141.471681	0.047732  
3139.543213	0.047066  
3137.614745	0.046381  
3135.686277	0.045685  
3133.757809	0.044988  
3131.829341	0.044416  
3129.900873	0.043913  
3127.972404	0.043296  
3126.043936	0.042760  
3124.115468	0.042341  
3122.187000	0.041953  
3120.258532	0.041623  
3118.330064	0.041263  
3116.401596	0.040924  
3114.473128	0.040615  
3112.544659	0.040288  
3110.616191	0.039958  
3108.687723	0.039701  
3106.759255	0.039451  
3104.830787	0.039192  
3102.902319	0.038989  
3100.973851	0.038842  
3099.045382	0.038733  
3097.116914	0.038593  
3095.188446	0.038435  
3093.259978	0.038456  
3091.331510	0.038477  
3089.403042	0.038385  
3087.474574	0.038400  
3085.546106	0.038471  
3083.617637	0.038435  
3081.689169	0.038403  
3079.760701	0.038452  
3077.832233	0.038647  
3075.903765	0.038785  
3073.975297	0.038849  
3072.046829	0.038987  
3070.118361	0.039304  
3068.189892	0.039628  
3066.261424	0.039865  
3064.332956	0.040246  
3062.404488	0.040744  
3060.476020	0.041191  
3058.547552	0.041748  
3056.619084	0.042436  
3054.690615	0.043202  
3052.762147	0.044030  
3050.833679	0.044945  
3048.905211	0.046007  
3046.976743	0.047237  
3045.048275	0.048614  
3043.119807	0.050079  
3041.191339	0.051735  
3039.262870	0.053638  
3037.334402	0.055797  
3035.405934	0.058240  
3033.477466	0.060969  
3031.548998	0.063988  
3029.620530	0.067401  
3027.692062	0.071151  
3025.763594	0.075247  
3023.835125	0.079815  
3021.906657	0.084855  
3019.978189	0.090349  
3018.049721	0.096464  
3016.121253	0.103308  
3014.192785	0.110719  
3012.264317	0.118627  
3010.335848	0.127219  
3008.407380	0.136312  
3006.478912	0.145772  
3004.550444	0.155645  
3002.621976	0.165871  
3000.693508	0.176218  
2998.765040	0.186637  
2996.836572	0.197038  
2994.908103	0.207413  
2992.979635	0.217689  
2991.051167	0.227662  
2989.122699	0.237270  
2987.194231	0.246738  
2985.265763	0.255875  
2983.337295	0.264713  
2981.408826	0.273405  
2979.480358	0.281852  
2977.551890	0.289452  
2975.623422	0.295940  
2973.694954	0.300975  
2971.766486	0.304636  
2969.838018	0.307004  
2967.909550	0.308484  
2965.981081	0.309934  
2964.052613	0.312278  
2962.124145	0.316082  
2960.195677	0.321624  
2958.267209	0.328589  
2956.338741	0.336711  
2954.410273	0.345632  
2952.481805	0.354717  
2950.553336	0.362533  
2948.624868	0.367815  
2946.696400	0.369676  
2944.767932	0.367799  
2942.839464	0.361847  
2940.910996	0.352583  
2938.982528	0.341270  
2937.054059	0.328961  
2935.125591	0.316271  
2933.197123	0.303823  
2931.268655	0.291783  
2929.340187	0.279855  
2927.411719	0.267494  
2925.483251	0.254916  
2923.554783	0.242091  
2921.626314	0.229183  
2919.697846	0.216758  
2917.769378	0.205765  
2915.840910	0.197442  
2913.912442	0.192398  
2911.983974	0.189270  
2910.055506	0.186723  
2908.127038	0.184342  
2906.198569	0.182327  
2904.270101	0.180713  
2902.341633	0.179360  
2900.413165	0.178115  
2898.484697	0.177062  
2896.556229	0.175941  
2894.627761	0.174581  
2892.699292	0.172961  
2890.770824	0.171029  
2888.842356	0.168641  
2886.913888	0.165913  
2884.985420	0.163027  
2883.056952	0.160370  
2881.128484	0.158158  
2879.200016	0.156627  
2877.271547	0.155940  
2875.343079	0.156125  
2873.414611	0.157316  
2871.486143	0.159857  
2869.557675	0.163638  
2867.629207	0.168041  
2865.700739	0.171877  
2863.772271	0.174314  
2861.843802	0.175316  
2859.915334	0.175564  
2857.986866	0.175426  
2856.058398	0.174527  
2854.129930	0.171260  
2852.201462	0.164139  
2850.272994	0.154305  
2848.344525	0.146013  
2846.416057	0.141945  
2844.487589	0.140812  
2842.559121	0.141520  
2840.630653	0.144712  
2838.702185	0.150861  
2836.773717	0.160167  
2834.845249	0.172715  
2832.916780	0.188491  
2830.988312	0.207426  
2829.059844	0.229102  
2827.131376	0.252077  
2825.202908	0.273598  
2823.274440	0.289613  
2821.345972	0.296284  
2819.417504	0.291419  
2817.489035	0.276046  
2815.560567	0.254177  
2813.632099	0.231522  
2811.703631	0.212861  
2809.775163	0.200238  
2807.846695	0.193085  
2805.918227	0.189864  
2803.989758	0.188867  
2802.061290	0.188708  
2800.132822	0.188662  
2798.204354	0.188740  
2796.275886	0.189139  
2794.347418	0.190727  
2792.418950	0.194375  
2790.490482	0.200755  
2788.562013	0.210094  
2786.633545	0.222138  
2784.705077	0.236428  
2782.776609	0.252633  
2780.848141	0.270225  
2778.919673	0.288711  
2776.991205	0.307187  
2775.062737	0.324233  
2773.134268	0.337797  
2771.205800	0.345593  
2769.277332	0.345335  
2767.348864	0.336438  
2765.420396	0.319717  
2763.491928	0.297057  
2761.563460	0.270467  
2759.634991	0.241551  
2757.706523	0.211855  
2755.778055	0.183219  
2753.849587	0.157176  
2751.921119	0.134995  
2749.992651	0.117220  
2748.064183	0.103593  
2746.135715	0.093580  
2744.207246	0.086577  
2742.278778	0.081823  
2740.350310	0.078792  
2738.421842	0.076846  
2736.493374	0.075627  
2734.564906	0.074725  
2732.636438	0.073855  
2730.707970	0.072897  
2728.779501	0.071591  
2726.851033	0.069906  
2724.922565	0.067924  
2722.994097	0.065484  
2721.065629	0.062650  
2719.137161	0.059641  
2717.208693	0.056572  
2715.280224	0.053323  
2713.351756	0.049855  
2711.423288	0.045952  
2709.494820	0.041447  
2707.566352	0.036461  
2705.637884	0.031276  
2703.709416	0.026349  
2701.780948	0.021977  
2699.852479	0.018294  
2697.924011	0.015308  
2695.995543	0.012900  
2694.067075	0.010975  
2692.138607	0.009496  
2690.210139	0.008306  
2688.281671	0.007409  
2686.353202	0.006737  
2684.424734	0.006075  
2682.496266	0.005525  
2680.567798	0.004961  
2678.639330	0.004308  
2676.710862	0.003648  
2674.782394	0.002966  
2672.853926	0.002334  
2670.925457	0.001797  
2668.996989	0.001284  
2667.068521	0.000901  
2665.140053	0.000587  
2663.211585	0.000324  
2661.283117	0.000180  
2659.354649	0.000012  
2657.426181	-0.000203 
2655.497712	-0.000380 
2653.569244	-0.000599 
2651.640776	-0.000729 
2649.712308	-0.000838 
2647.783840	-0.000965 
2645.855372	-0.001121 
2643.926904	-0.001382 
2641.998435	-0.001746 
2640.069967	-0.002202 
2638.141499	-0.002777 
2636.213031	-0.003365 
2634.284563	-0.003933 
2632.356095	-0.004466 
2630.427627	-0.004913 
2628.499159	-0.005272 
2626.570690	-0.005614 
2624.642222	-0.005898 
2622.713754	-0.006188 
2620.785286	-0.006392 
2618.856818	-0.006576 
2616.928350	-0.006756 
2614.999882	-0.006837 
2613.071414	-0.006868 
2611.142945	-0.006914 
2609.214477	-0.006955 
2607.286009	-0.006993 
2605.357541	-0.007004 
2603.429073	-0.007040 
2601.500605	-0.007137 
2599.572137	-0.007269 
2597.643668	-0.007374 
2595.715200	-0.007502 
2593.786732	-0.007667 
2591.858264	-0.007850 
2589.929796	-0.007962 
2588.001328	-0.008007 
2586.072860	-0.008010 
2584.144392	-0.007987 
2582.215923	-0.007926 
2580.287455	-0.007930 
2578.358987	-0.007901 
2576.430519	-0.007859 
2574.502051	-0.007832 
2572.573583	-0.007770 
2570.645115	-0.007659 
2568.716647	-0.007559 
2566.788178	-0.007462 
2564.859710	-0.007396 
2562.931242	-0.007346 
2561.002774	-0.007312 
2559.074306	-0.007292 
2557.145838	-0.007298 
2555.217370	-0.007291 
2553.288901	-0.007250 
2551.360433	-0.007148 
2549.431965	-0.007056 
2547.503497	-0.006961 
2545.575029	-0.006871 
2543.646561	-0.006780 
2541.718093	-0.006712 
2539.789625	-0.006655 
2537.861156	-0.006601 
2535.932688	-0.006479 
2534.004220	-0.006392 
2532.075752	-0.006300 
2530.147284	-0.006201 
2528.218816	-0.006114 
2526.290348	-0.006001 
2524.361880	-0.005872 
2522.433411	-0.005757 
2520.504943	-0.005617 
2518.576475	-0.005581 
2516.648007	-0.005548 
2514.719539	-0.005400 
2512.791071	-0.005211 
2510.862603	-0.005024 
2508.934134	-0.004744 
2507.005666	-0.004490 
2505.077198	-0.004239 
2503.148730	-0.004039 
2501.220262	-0.004028 
2499.291794	-0.004105 
2497.363326	-0.004316 
2495.434858	-0.004630 
2493.506389	-0.004882 
2491.577921	-0.005137 
2489.649453	-0.005384 
2487.720985	-0.005638 
2485.792517	-0.005887 
2483.864049	-0.006146 
2481.935581	-0.006339 
2480.007113	-0.006480 
2478.078644	-0.006591 
2476.150176	-0.006679 
2474.221708	-0.006693 
2472.293240	-0.006658 
2470.364772	-0.006605 
2468.436304	-0.006533 
2466.507836	-0.006493 
2464.579367	-0.006505 
2462.650899	-0.006494 
2460.722431	-0.006516 
2458.793963	-0.006512 
2456.865495	-0.006554 
2454.937027	-0.006582 
2453.008559	-0.006613 
2451.080091	-0.006630 
2449.151622	-0.006630 
2447.223154	-0.006624 
2445.294686	-0.006632 
2443.366218	-0.006679 
2441.437750	-0.006713 
2439.509282	-0.006794 
2437.580814	-0.006915 
2435.652346	-0.006898 
2433.723877	-0.006889 
2431.795409	-0.007090 
2429.866941	-0.007451 
2427.938473	-0.007982 
2426.010005	-0.008326 
2424.081537	-0.008101 
2422.153069	-0.007756 
2420.224600	-0.007581 
2418.296132	-0.007491 
2416.367664	-0.007489 
2414.439196	-0.007528 
2412.510728	-0.007480 
2410.582260	-0.007463 
2408.653792	-0.007480 
2406.725324	-0.007507 
2404.796855	-0.007520 
2402.868387	-0.007571 
2400.939919	-0.007653 
2399.011451	-0.007708 
2397.082983	-0.007788 
2395.154515	-0.007998 
2393.226047	-0.008235 
2391.297579	-0.008568 
2389.369110	-0.008875 
2387.440642	-0.009019 
2385.512174	-0.009128 
2383.583706	-0.009480 
2381.655238	-0.010072 
2379.726770	-0.010772 
2377.798302	-0.011059 
2375.869833	-0.010998 
2373.941365	-0.011156 
2372.012897	-0.011312 
2370.084429	-0.011030 
2368.155961	-0.010429 
2366.227493	-0.009775 
2364.299025	-0.009362 
2362.370557	-0.008921 
2360.442088	-0.007746 
2358.513620	-0.007703 
2356.585152	-0.006211 
2354.656684	-0.005649 
2352.728216	-0.005837 
2350.799748	-0.005728 
2348.871280	-0.004881 
2346.942811	-0.004065 
2345.014343	-0.003827 
2343.085875	-0.003465 
2341.157407	-0.004444 
2339.228939	-0.003708 
2337.300471	-0.002059 
2335.372003	-0.000975 
2333.443535	-0.000258 
2331.515066	0.000302  
2329.586598	0.001313  
2327.658130	0.001713  
2325.729662	0.001521  
2323.801194	0.001430  
2321.872726	0.001233  
2319.944258	0.001389  
2318.015790	0.001465  
2316.087321	0.001018  
2314.158853	0.000609  
2312.230385	0.000496  
2310.301917	0.000139  
2308.373449	-0.000436 
2306.444981	-0.000988 
2304.516513	-0.001404 
2302.588044	-0.001633 
2300.659576	-0.002037 
2298.731108	-0.002416 
2296.802640	-0.002667 
2294.874172	-0.002931 
2292.945704	-0.003163 
2291.017236	-0.003433 
2289.088768	-0.003734 
2287.160299	-0.003875 
2285.231831	-0.003931 
2283.303363	-0.004004 
2281.374895	-0.004119 
2279.446427	-0.004276 
2277.517959	-0.004375 
2275.589491	-0.004420 
2273.661023	-0.004453 
2271.732554	-0.004448 
2269.804086	-0.004334 
2267.875618	-0.004168 
2265.947150	-0.003999 
2264.018682	-0.003827 
2262.090214	-0.003623 
2260.161746	-0.003416 
2258.233277	-0.003174 
2256.304809	-0.002976 
2254.376341	-0.002801 
2252.447873	-0.002659 
2250.519405	-0.002489 
2248.590937	-0.002397 
2246.662469	-0.002361 
2244.734001	-0.002314 
2242.805532	-0.002241 
2240.877064	-0.002156 
2238.948596	-0.002083 
2237.020128	-0.002005 
2235.091660	-0.001874 
2233.163192	-0.001745 
2231.234724	-0.001690 
2229.306256	-0.001615 
2227.377787	-0.001523 
2225.449319	-0.001467 
2223.520851	-0.001417 
2221.592383	-0.001401 
2219.663915	-0.001346 
2217.735447	-0.001258 
2215.806979	-0.001130 
2213.878510	-0.001027 
2211.950042	-0.000903 
2210.021574	-0.000791 
2208.093106	-0.000605 
2206.164638	-0.000428 
2204.236170	-0.000247 
2202.307702	-0.000066 
2200.379234	0.000124  
2198.450765	0.000302  
2196.522297	0.000467  
2194.593829	0.000585  
2192.665361	0.000705  
2190.736893	0.000766  
2188.808425	0.000862  
2186.879957	0.000990  
2184.951489	0.001100  
2183.023020	0.001207  
2181.094552	0.001381  
2179.166084	0.001560  
2177.237616	0.001783  
2175.309148	0.001988  
2173.380680	0.002239  
2171.452212	0.002727  
2169.523743	0.003210  
2167.595275	0.003213  
2165.666807	0.003236  
2163.738339	0.003444  
2161.809871	0.003752  
2159.881403	0.004044  
2157.952935	0.004236  
2156.024467	0.004382  
2154.095998	0.004672  
2152.167530	0.004865  
2150.239062	0.005093  
2148.310594	0.005340  
2146.382126	0.005572  
2144.453658	0.005781  
2142.525190	0.005966  
2140.596722	0.006197  
2138.668253	0.006516  
2136.739785	0.006760  
2134.811317	0.007025  
2132.882849	0.007287  
2130.954381	0.007532  
2129.025913	0.007824  
2127.097445	0.008186  
2125.168976	0.008467  
2123.240508	0.008730  
2121.312040	0.008961  
2119.383572	0.009241  
2117.455104	0.009551  
2115.526636	0.009813  
2113.598168	0.010109  
2111.669700	0.010447  
2109.741231	0.010667  
2107.812763	0.010950  
2105.884295	0.011204  
2103.955827	0.011383  
2102.027359	0.011589  
2100.098891	0.011914  
2098.170423	0.012199  
2096.241955	0.012483  
2094.313486	0.012784  
2092.385018	0.013136  
2090.456550	0.013502  
2088.528082	0.013858  
2086.599614	0.014198  
2084.671146	0.014570  
2082.742678	0.014919  
2080.814209	0.015322  
2078.885741	0.015666  
2076.957273	0.015931  
2075.028805	0.016116  
2073.100337	0.016363  
2071.171869	0.016695  
2069.243401	0.017016  
2067.314933	0.017260  
2065.386464	0.017622  
2063.457996	0.017932  
2061.529528	0.018233  
2059.601060	0.018536  
2057.672592	0.018897  
2055.744124	0.019225  
2053.815656	0.019487  
2051.887188	0.019617  
2049.958719	0.019830  
2048.030251	0.019956  
2046.101783	0.020086  
2044.173315	0.020270  
2042.244847	0.020394  
2040.316379	0.020414  
2038.387911	0.020573  
2036.459442	0.020551  
2034.530974	0.020580  
2032.602506	0.020624  
2030.674038	0.020537  
2028.745570	0.020357  
2026.817102	0.020163  
2024.888634	0.019992  
2022.960166	0.019952  
2021.031697	0.019818  
2019.103229	0.019700  
2017.174761	0.019524  
2015.246293	0.019375  
2013.317825	0.019243  
2011.389357	0.019119  
2009.460889	0.018997  
2007.532420	0.018949  
2005.603952	0.018759  
2003.675484	0.018543  
2001.747016	0.018335  
1999.818548	0.018142  
1997.890080	0.018163  
1995.961612	0.018238  
1994.033144	0.018183  
1992.104675	0.018180  
1990.176207	0.018125  
1988.247739	0.017963  
1986.319271	0.017836  
1984.390803	0.017826  
1982.462335	0.017723  
1980.533867	0.017689  
1978.605399	0.017326  
1976.676930	0.017016  
1974.748462	0.016843  
1972.819994	0.016725  
1970.891526	0.016570  
1968.963058	0.016404  
1967.034590	0.016072  
1965.106122	0.015876  
1963.177653	0.015568  
1961.249185	0.015305  
1959.320717	0.015226  
1957.392249	0.015054  
1955.463781	0.014699  
1953.535313	0.014301  
1951.606845	0.013980  
1949.678377	0.013944  
1947.749908	0.014008  
1945.821440	0.013937  
1943.892972	0.013867  
1941.964504	0.013606  
1940.036036	0.013459  
1938.107568	0.013380  
1936.179100	0.013186  
1934.250632	0.013135  
1932.322163	0.012853  
1930.393695	0.012438  
1928.465227	0.012106  
1926.536759	0.011929  
1924.608291	0.011968  
1922.679823	0.012057  
1920.751355	0.011837  
1918.822886	0.011604  
1916.894418	0.011464  
1914.965950	0.011791  
1913.037482	0.011879  
1911.109014	0.012013  
1909.180546	0.011943  
1907.252078	0.011890  
1905.323610	0.011588  
1903.395141	0.011498  
1901.466673	0.011691  
1899.538205	0.011669  
1897.609737	0.011603  
1895.681269	0.011803  
1893.752801	0.011901  
1891.824333	0.012148  
1889.895865	0.012209  
1887.967396	0.012282  
1886.038928	0.012472  
1884.110460	0.012568  
1882.181992	0.012800  
1880.253524	0.012861  
1878.325056	0.012623  
1876.396588	0.012713  
1874.468119	0.013203  
1872.539651	0.013748  
1870.611183	0.014184  
1868.682715	0.014232  
1866.754247	0.014228  
1864.825779	0.014430  
1862.897311	0.014739  
1860.968843	0.015366  
1859.040374	0.015813  
1857.111906	0.015715  
1855.183438	0.015321  
1853.254970	0.015333  
1851.326502	0.015819  
1849.398034	0.016568  
1847.469566	0.016950  
1845.541098	0.017157  
1843.612629	0.017244  
1841.684161	0.017735  
1839.755693	0.017880  
1837.827225	0.018412  
1835.898757	0.019398  
1833.970289	0.019969  
1832.041821	0.020335  
1830.113352	0.020791  
1828.184884	0.021372  
1826.256416	0.021984  
1824.327948	0.022249  
1822.399480	0.022985  
1820.471012	0.023567  
1818.542544	0.024166  
1816.614076	0.024952  
1814.685607	0.025830  
1812.757139	0.026424  
1810.828671	0.026936  
1808.900203	0.027967  
1806.971735	0.029302  
1805.043267	0.030690  
1803.114799	0.031843  
1801.186331	0.032806  
1799.257862	0.034228  
1797.329394	0.035984  
1795.400926	0.037713  
1793.472458	0.039576  
1791.543990	0.041880  
1789.615522	0.044557  
1787.687054	0.046964  
1785.758585	0.050055  
1783.830117	0.053351  
1781.901649	0.056054  
1779.973181	0.058525  
1778.044713	0.061856  
1776.116245	0.065432  
1774.187777	0.068992  
1772.259309	0.072774  
1770.330840	0.078308  
1768.402372	0.083808  
1766.473904	0.091743  
1764.545436	0.099925  
1762.616968	0.108391  
1760.688500	0.118358  
1758.760032	0.127074  
1756.831564	0.138494  
1754.903095	0.155832  
1752.974627	0.172903  
1751.046159	0.200132  
1749.117691	0.240715  
1747.189223	0.294697  
1745.260755	0.354744  
1743.332287	0.437387  
1741.403818	0.532167  
1739.475350	0.650071  
1737.546882	0.767503  
1735.618414	0.848406  
1733.689946	0.940922  
1731.761478	1.030405  
1729.833010	1.033319  
1727.904542	1.038322  
1725.976073	0.997194  
1724.047605	0.945482  
1722.119137	0.852295  
1720.190669	0.781111  
1718.262201	0.676337  
1716.333733	0.546147  
1714.405265	0.447039  
1712.476797	0.373462  
1710.548328	0.312607  
1708.619860	0.261631  
1706.691392	0.222646  
1704.762924	0.186128  
1702.834456	0.166339  
1700.905988	0.155134  
1698.977520	0.142306  
1697.049051	0.135015  
1695.120583	0.120817  
1693.192115	0.114881  
1691.263647	0.114216  
1689.335179	0.114615  
1687.406711	0.115844  
1685.478243	0.116331  
1683.549775	0.117411  
1681.621306	0.119715  
1679.692838	0.121256  
1677.764370	0.122786  
1675.835902	0.125524  
1673.907434	0.127882  
1671.978966	0.129316  
1670.050498	0.131670  
1668.122029	0.138363  
1666.193561	0.143345  
1664.265093	0.147307  
1662.336625	0.152920  
1660.408157	0.161048  
1658.479689	0.168152  
1656.551221	0.174681  
1654.622753	0.179737  
1652.694284	0.192540  
1650.765816	0.202348  
1648.837348	0.206783  
1646.908880	0.214420  
1644.980412	0.224062  
1643.051944	0.229633  
1641.123476	0.234577  
1639.195008	0.239843  
1637.266539	0.244359  
1635.338071	0.250538  
1633.409603	0.256030  
1631.481135	0.257189  
1629.552667	0.251399  
1627.624199	0.239758  
1625.695731	0.228589  
1623.767262	0.220439  
1621.838794	0.210127  
1619.910326	0.204104  
1617.981858	0.197545  
1616.053390	0.187644  
1614.124922	0.179396  
1612.196454	0.173411  
1610.267986	0.166038  
1608.339517	0.159553  
1606.411049	0.152142  
1604.482581	0.144860  
1602.554113	0.137060  
1600.625645	0.130031  
1598.697177	0.122872  
1596.768709	0.116705  
1594.840241	0.110997  
1592.911772	0.106495  
1590.983304	0.102273  
1589.054836	0.098151  
1587.126368	0.093482  
1585.197900	0.089177  
1583.269432	0.085152  
1581.340964	0.081454  
1579.412495	0.077687  
1577.484027	0.074189  
1575.555559	0.070330  
1573.627091	0.070060  
1571.698623	0.069572  
1569.770155	0.067899  
1567.841687	0.067221  
1565.913219	0.067225  
1563.984750	0.066215  
1562.056282	0.065863  
1560.127814	0.065342  
1558.199346	0.060086  
1556.270878	0.058209  
1554.342410	0.056075  
1552.413942	0.054148  
1550.485474	0.053389  
1548.557005	0.051654  
1546.628537	0.050937  
1544.700069	0.049735  
1542.771601	0.048408  
1540.843133	0.046956  
1538.914665	0.048122  
1536.986197	0.049768  
1535.057728	0.051603  
1533.129260	0.054182  
1531.200792	0.056276  
1529.272324	0.057262  
1527.343856	0.058145  
1525.415388	0.060001  
1523.486920	0.061738  
1521.558452	0.062978  
1519.629983	0.064085  
1517.701515	0.065326  
1515.773047	0.066678  
1513.844579	0.070021  
1511.916111	0.073148  
1509.987643	0.076867  
1508.059175	0.079518  
1506.130707	0.085502  
1504.202238	0.089842  
1502.273770	0.095377  
1500.345302	0.103330  
1498.416834	0.115422  
1496.488366	0.132506  
1494.559898	0.154508  
1492.631430	0.172979  
1490.702961	0.196655  
1488.774493	0.226260  
1486.846025	0.242222  
1484.917557	0.249196  
1482.989089	0.254555  
1481.060621	0.261316  
1479.132153	0.270840  
1477.203685	0.280179  
1475.275216	0.292853  
1473.346748	0.306847  
1471.418280	0.336644  
1469.489812	0.357982  
1467.561344	0.374099  
1465.632876	0.385669  
1463.704408	0.395943  
1461.775940	0.401789  
1459.847471	0.408678  
1457.919003	0.412736  
1455.990535	0.412629  
1454.062067	0.400794  
1452.133599	0.383437  
1450.205131	0.360470  
1448.276663	0.337898  
1446.348194	0.311823  
1444.419726	0.290407  
1442.491258	0.265688  
1440.562790	0.237769  
1438.634322	0.213273  
1436.705854	0.185910  
1434.777386	0.158879  
1432.848918	0.143907  
1430.920449	0.130551  
1428.991981	0.119745  
1427.063513	0.112539  
1425.135045	0.107310  
1423.206577	0.102406  
1421.278109	0.099747  
1419.349641	0.098117  
1417.421173	0.097100  
1415.492704	0.097720  
1413.564236	0.100271  
1411.635768	0.105824  
1409.707300	0.113494  
1407.778832	0.121294  
1405.850364	0.129289  
1403.921896	0.139118  
1401.993427	0.146233  
1400.064959	0.148995  
1398.136491	0.147740  
1396.208023	0.145414  
1394.279555	0.143461  
1392.351087	0.142402  
1390.422619	0.138571  
1388.494151	0.124707  
1386.565682	0.080522  
1384.637214	0.034381  
1382.708746	0.035824  
1380.780278	0.064220  
1378.851810	0.077745  
1376.923342	0.080160  
1374.994874	0.081833  
1373.066405	0.087230  
1371.137937	0.093024  
1369.209469	0.099806  
1367.281001	0.106241  
1365.352533	0.110672  
1363.424065	0.112685  
1361.495597	0.113126  
1359.567129	0.111653  
1357.638660	0.109338  
1355.710192	0.106402  
1353.781724	0.103676  
1351.853256	0.100787  
1349.924788	0.098862  
1347.996320	0.097906  
1346.067852	0.098484  
1344.139384	0.099856  
1342.210915	0.102327  
1340.282447	0.106359  
1338.353979	0.111943  
1336.425511	0.114792  
1334.497043	0.115655  
1332.568575	0.115270  
1330.640107	0.113683  
1328.711638	0.110935  
1326.783170	0.108163  
1324.854702	0.106447  
1322.926234	0.106735  
1320.997766	0.108451  
1319.069298	0.112119  
1317.140830	0.117461  
1315.212362	0.124679  
1313.283893	0.134082  
1311.355425	0.144974  
1309.426957	0.155672  
1307.498489	0.166034  
1305.570021	0.174723  
1303.641553	0.182464  
1301.713085	0.189706  
1299.784617	0.197299  
1297.856148	0.205621  
1295.927680	0.214700  
1293.999212	0.224271  
1292.070744	0.234887  
1290.142276	0.246090  
1288.213808	0.258028  
1286.285340	0.270505  
1284.356871	0.284194  
1282.428403	0.300761  
1280.499935	0.321823  
1278.571467	0.346786  
1276.642999	0.373110  
1274.714531	0.396431  
1272.786063	0.412776  
1270.857595	0.420042  
1268.929126	0.418388  
1267.000658	0.409404  
1265.072190	0.395458  
1263.143722	0.378603  
1261.215254	0.362001  
1259.286786	0.347638  
1257.358318	0.337586  
1255.429850	0.331550  
1253.501381	0.328830  
1251.572913	0.328208  
1249.644445	0.329104  
1247.715977	0.330869  
1245.787509	0.332924  
1243.859041	0.334814  
1241.930573	0.336709  
1240.002104	0.337932  
1238.073636	0.337784  
1236.145168	0.334539  
1234.216700	0.326743  
1232.288232	0.313806  
1230.359764	0.296802  
1228.431296	0.277543  
1226.502828	0.257928  
1224.574359	0.239433  
1222.645891	0.223855  
1220.717423	0.211349  
1218.788955	0.202580  
1216.860487	0.197830  
1214.932019	0.197796  
1213.003551	0.202808  
1211.075083	0.213399  
1209.146614	0.228767  
1207.218146	0.247903  
1205.289678	0.269245  
1203.361210	0.291362  
1201.432742	0.313400  
1199.504274	0.335969  
1197.575806	0.359558  
1195.647337	0.383513  
1193.718869	0.406735  
1191.790401	0.428070  
1189.861933	0.446370  
1187.933465	0.463391  
1186.004997	0.481647  
1184.076529	0.501765  
1182.148061	0.522594  
1180.219592	0.542291  
1178.291124	0.558787  
1176.362656	0.569918  
1174.434188	0.576348  
1172.505720	0.579539  
1170.577252	0.581752  
1168.648784	0.585038  
1166.720316	0.591359  
1164.791847	0.601198  
1162.863379	0.615451  
1160.934911	0.634722  
1159.006443	0.657875  
1157.077975	0.682983  
1155.149507	0.704884  
1153.221039	0.718595  
1151.292570	0.723596  
1149.364102	0.716380  
1147.435634	0.695009  
1145.507166	0.659846  
1143.578698	0.616334  
1141.650230	0.568471  
1139.721762	0.520195  
1137.793294	0.474441  
1135.864825	0.431462  
1133.936357	0.391953  
1132.007889	0.357891  
1130.079421	0.329511  
1128.150953	0.303975  
1126.222485	0.280603  
1124.294017	0.260899  
1122.365549	0.243936  
1120.437080	0.227963  
1118.508612	0.212952  
1116.580144	0.198677  
1114.651676	0.185993  
1112.723208	0.175823  
1110.794740	0.168840  
1108.866272	0.165593  
1106.937803	0.167445  
1105.009335	0.175410  
1103.080867	0.189287  
1101.152399	0.203744  
1099.223931	0.208644  
1097.295463	0.198035  
1095.366995	0.180794  
1093.438527	0.167770  
1091.510058	0.160967  
1089.581590	0.156738  
1087.653122	0.153468  
1085.724654	0.151294  
1083.796186	0.150535  
1081.867718	0.151251  
1079.939250	0.154004  
1078.010782	0.158065  
1076.082313	0.162949  
1074.153845	0.167082  
1072.225377	0.169875  
1070.296909	0.172726  
1068.368441	0.177913  
1066.439973	0.185759  
1064.511505	0.195058  
1062.583036	0.203811  
1060.654568	0.210101  
1058.726100	0.211940  
1056.797632	0.208917  
1054.869164	0.200490  
1052.940696	0.189476  
1051.012228	0.182650  
1049.083760	0.186326  
1047.155291	0.200912  
1045.226823	0.220234  
1043.298355	0.233232  
1041.369887	0.233620  
1039.441419	0.224282  
1037.512951	0.211772  
1035.584483	0.199816  
1033.656014	0.189711  
1031.727546	0.182051  
1029.799078	0.178056  
1027.870610	0.178217  
1025.942142	0.184133  
1024.013674	0.195686  
1022.085206	0.209934  
1020.156738	0.222556  
1018.228269	0.230493  
1016.299801	0.231050  
1014.371333	0.223569  
1012.442865	0.209169  
1010.514397	0.189863  
1008.585929	0.168788  
1006.657461	0.149363  
1004.728993	0.133687  
1002.800524	0.123568  
1000.872056	0.118333  
998.943588	 0.116889  
997.015120	 0.118153  
995.086652	 0.121057  
993.158184	 0.124026  
991.229716	 0.126614  
989.301247	 0.127838  
987.372779	 0.127572  
985.444311	 0.126259  
983.515843	 0.124399  
981.587375	 0.122977  
979.658907	 0.123861  
977.730439	 0.128148  
975.801971	 0.136779  
973.873502	 0.149272  
971.945034	 0.163662  
970.016566	 0.175838  
968.088098	 0.183171  
966.159630	 0.185110  
964.231162	 0.182803  
962.302694	 0.178947  
960.374226	 0.175985  
958.445757	 0.172895  
956.517289	 0.168381  
954.588821	 0.161167  
952.660353	 0.149912  
950.731885	 0.134991  
948.803417	 0.119525  
946.874949	 0.105442  
944.946480	 0.094406  
943.018012	 0.086498  
941.089544	 0.081061  
939.161076	 0.077257  
937.232608	 0.074115  
935.304140	 0.070741  
933.375672	 0.067763  
931.447204	 0.064529  
929.518735	 0.061116  
927.590267	 0.057599  
925.661799	 0.054241  
923.733331	 0.050749  
921.804863	 0.047582  
919.876395	 0.044421  
917.947927	 0.041616  
916.019459	 0.039073  
914.090990	 0.036778  
912.162522	 0.034562  
910.234054	 0.032907  
908.305586	 0.031513  
906.377118	 0.030546  
904.448650	 0.030181  
902.520182	 0.030327  
900.591713	 0.030646  
898.663245	 0.031876  
896.734777	 0.033448  
894.806309	 0.035531  
892.877841	 0.038180  
890.949373	 0.041771  
889.020905	 0.045749  
887.092437	 0.050363  
885.163968	 0.054394  
883.235500	 0.057566  
881.307032	 0.059895  
879.378564	 0.060906  
877.450096	 0.060233  
875.521628	 0.060242  
873.593160	 0.061556  
871.664692	 0.062488  
869.736223	 0.063002  
867.807755	 0.065649  
865.879287	 0.070097  
863.950819	 0.075899  
862.022351	 0.082126  
860.093883	 0.088593  
858.165415	 0.094671  
856.236946	 0.099673  
854.308478	 0.102553  
852.380010	 0.103360  
850.451542	 0.102406  
848.523074	 0.100711  
846.594606	 0.098357  
844.666138	 0.095325  
842.737670	 0.091209  
840.809201	 0.086222  
838.880733	 0.081016  
836.952265	 0.077015  
835.023797	 0.073228  
833.095329	 0.069775  
831.166861	 0.066991  
829.238393	 0.064999  
827.309925	 0.063449  
825.381456	 0.062330  
823.452988	 0.060692  
821.524520	 0.058115  
819.596052	 0.055039  
817.667584	 0.052393  
815.739116	 0.050096  
813.810648	 0.048587  
811.882179	 0.047383  
809.953711	 0.046241  
808.025243	 0.045365  
806.096775	 0.045040  
804.168307	 0.044583  
802.239839	 0.044451  
800.311371	 0.044991  
798.382903	 0.046415  
796.454434	 0.048070  
794.525966	 0.051357  
792.597498	 0.055884  
790.669030	 0.061902  
788.740562	 0.069841  
786.812094	 0.079869  
784.883626	 0.091142  
782.955158	 0.103017  
781.026689	 0.111585  
779.098221	 0.114195  
777.169753	 0.111840  
775.241285	 0.106720  
773.312817	 0.101435  
771.384349	 0.097393  
769.455881	 0.094200  
767.527412	 0.091913  
765.598944	 0.089932  
763.670476	 0.089004  
761.742008	 0.089579  
759.813540	 0.091349  
757.885072	 0.094146  
755.956604	 0.098590  
754.028136	 0.104605  
752.099667	 0.112809  
750.171199	 0.120768  
748.242731	 0.123830  
746.314263	 0.117467  
744.385795	 0.102412  
742.457327	 0.085853  
740.528859	 0.075238  
738.600391	 0.069730  
736.671922	 0.067428  
734.743454	 0.066959  
732.814986	 0.066891  
730.886518	 0.066934  
728.958050	 0.067156  
727.029582	 0.066849  
725.101114	 0.066501  
723.172645	 0.065723  
721.244177	 0.065289  
719.315709	 0.065798  
717.387241	 0.066628  
715.458773	 0.066975  
713.530305	 0.067420  
711.601837	 0.068178  
709.673369	 0.069546  
707.744900	 0.070308  
705.816432	 0.071156  
703.887964	 0.071759  
701.959496	 0.072287  
700.031028	 0.073243  
698.102560	 0.074427  
696.174092	 0.075718  
694.245623	 0.077012  
692.317155	 0.077097  
690.388687	 0.078025  
688.460219	 0.079409  
686.531751	 0.080753  
684.603283	 0.082215  
682.674815	 0.083572  
680.746347	 0.084284  
678.817878	 0.085677  
676.889410	 0.086932  
674.960942	 0.088443  
673.032474	 0.090484  
671.104006	 0.091574  
669.175538	 0.090369  
667.247070	 0.094948  
665.318602	 0.099238  
663.390133	 0.101447  
661.461665	 0.103558  
659.533197	 0.105870  
657.604729	 0.108120  
655.676261	 0.110219  
653.747793	 0.112475  
651.819325	 0.115362  
649.890856	 0.117806  
647.962388	 0.120183  
646.033920	 0.121332  
644.105452	 0.123564  
642.176984	 0.126193  
640.248516	 0.127405  
638.320048	 0.129098  
636.391580	 0.131748  
634.463111	 0.134149  
632.534643	 0.136652  
630.606175	 0.138000  
628.677707	 0.139201  
626.749239	 0.140299  
624.820771	 0.140848  
622.892303	 0.141200  
620.963835	 0.142100  
619.035366	 0.143243  
617.106898	 0.146666  
615.178430	 0.152063  
613.249962	 0.157293  
611.321494	 0.161515  
609.393026	 0.166053  
607.464558	 0.169303  
605.536089	 0.171577  
603.607621	 0.173597  
601.679153	 0.176096  
599.750685	 0.178073  
597.822217	 0.179978  
595.893749	 0.181812  
593.965281	 0.183762  
592.036813	 0.185736  
590.108344	 0.188609  
588.179876	 0.190521  
586.251408	 0.192563  
584.322940	 0.194683  
582.394472	 0.196524  
580.466004	 0.198211  
578.537536	 0.198687  
576.609068	 0.199462  
574.680599	 0.200792  
572.752131	 0.201214  
570.823663	 0.202293  
568.895195	 0.203974  
566.966727	 0.204943  
565.038259	 0.207212  
563.109791	 0.209131  
561.181322	 0.209334  
559.252854	 0.210034  
557.324386	 0.210745  
555.395918	 0.211550  
553.467450	 0.212816  
551.538982	 0.214957  
549.610514	 0.216854  
547.682046	 0.219178  
545.753577	 0.220384  
543.825109	 0.222227  
541.896641	 0.224231  
539.968173	 0.226533  
538.039705	 0.226833  
536.111237	 0.225897  
534.182769	 0.225698  
532.254301	 0.224872  
530.325832	 0.222523  
528.397364	 0.221907  
526.468896	 0.221264  
524.540428	 0.220074  
522.611960	 0.216337  
520.683492	 0.211733  
518.755024	 0.207127  
516.826555	 0.205675  
514.898087	 0.203481  
512.969619	 0.201272  
511.041151	 0.199005  
509.112683	 0.199380  
507.184215	 0.197034  
505.255747	 0.195077  
503.327279	 0.192720  
501.398810	 0.192392  
499.470342	 0.192171  
497.541874	 0.190965  
495.613406	 0.191791  
493.684938	 0.191762  
491.756470	 0.191661  
489.828002	 0.192357  
487.899534	 0.191421  
485.971065	 0.190417  
484.042597	 0.189296  
482.114129	 0.187930  
480.185661	 0.187591  
478.257193	 0.186657  
476.328725	 0.185750  
474.400257	 0.187193  
472.471788	 0.188867  
470.543320	 0.189994  
468.614852	 0.190625  
466.686384	 0.190847  
464.757916	 0.189495  
462.829448	 0.190435  
460.900980	 0.191832  
458.972512	 0.193821  
457.044043	 0.195481  
455.115575	 0.196014  
453.187107	 0.194814  
451.258639	 0.194149  
449.330171	 0.192006  
447.401703	 0.190388  
445.473235	 0.191932  
443.544767	 0.194010  
441.616298	 0.193146  
439.687830	 0.191453  
437.759362	 0.189805  
435.830894	 0.188071  
433.902426	 0.183862  
431.973958	 0.182268  
430.045490	 0.186791  
428.117021	 0.189866  
426.188553	 0.187428  
424.260085	 0.185687  
422.331617	 0.185128  
420.403149	 0.187618  
418.474681	 0.189435  
416.546213	 0.191402  
414.617745	 0.194462  
412.689276	 0.194667  
410.760808	 0.192382  
408.832340	 0.192249  
406.903872	 0.192413  
404.975404	 0.195391  
403.046936	 0.205825  
401.118468	 0.214320  
399.190000	 0.213151  
