# Supplementary material for: Thermal properties of poly(N,N-dimethylaminoethyl methacrylate)
Source: PLoS One. 2019 Jun 5;14(6):e0217441. doi: 10.1371/journal.pone.0217441 (PMC6550408; doi:10.1371/journal.pone.0217441)
Supplement: S3 File — (ASC) [file pone.0217441.s003.asc]

PE IR       SUBTECH     SPECTRUM    ASCII       PEDS        1.60        
  -1
APDAMA2.ASC
19/01/04
20:11:44.00
19/01/04
20:11:44.00
GRAMS Format
APDAMA2
399.190000
0


OMNIC,NEW FORMAT (V4B)


0.000000


#HDR
-1
-1
#GR
CM-1
A
0.00000011920928955078
0.0
3999.640000
-1.928468
1868
8
4.199999
-0.014760
#DATA
3999.640000	-0.013159 
3997.711531	-0.012943 
3995.783063	-0.012759 
3993.854595	-0.012596 
3991.926127	-0.012495 
3989.997659	-0.012278 
3988.069191	-0.012100 
3986.140723	-0.011959 
3984.212254	-0.011994 
3982.283786	-0.011962 
3980.355318	-0.011813 
3978.426850	-0.011536 
3976.498382	-0.011544 
3974.569914	-0.011492 
3972.641446	-0.011500 
3970.712978	-0.011580 
3968.784509	-0.011743 
3966.856041	-0.011699 
3964.927573	-0.011729 
3962.999105	-0.011810 
3961.070637	-0.012005 
3959.142169	-0.012068 
3957.213701	-0.012172 
3955.285232	-0.012218 
3953.356764	-0.012303 
3951.428296	-0.012346 
3949.499828	-0.012349 
3947.571360	-0.012223 
3945.642892	-0.012248 
3943.714424	-0.012304 
3941.785956	-0.012562 
3939.857487	-0.012566 
3937.929019	-0.012647 
3936.000551	-0.012733 
3934.072083	-0.012753 
3932.143615	-0.012681 
3930.215147	-0.012478 
3928.286679	-0.012372 
3926.358211	-0.012532 
3924.429742	-0.012612 
3922.501274	-0.012424 
3920.572806	-0.012321 
3918.644338	-0.012506 
3916.715870	-0.012438 
3914.787402	-0.012666 
3912.858934	-0.012838 
3910.930465	-0.013123 
3909.001997	-0.013013 
3907.073529	-0.012816 
3905.145061	-0.012405 
3903.216593	-0.012236 
3901.288125	-0.011948 
3899.359657	-0.012067 
3897.431189	-0.012050 
3895.502720	-0.012142 
3893.574252	-0.012249 
3891.645784	-0.012359 
3889.717316	-0.012282 
3887.788848	-0.011991 
3885.860380	-0.012307 
3883.931912	-0.012426 
3882.003444	-0.011753 
3880.074975	-0.012323 
3878.146507	-0.012245 
3876.218039	-0.011981 
3874.289571	-0.012208 
3872.361103	-0.012237 
3870.432635	-0.011715 
3868.504167	-0.012216 
3866.575698	-0.011646 
3864.647230	-0.012243 
3862.718762	-0.012509 
3860.790294	-0.012562 
3858.861826	-0.012535 
3856.933358	-0.012263 
3855.004890	-0.011557 
3853.076422	-0.012338 
3851.147953	-0.012314 
3849.219485	-0.012538 
3847.291017	-0.012951 
3845.362549	-0.013065 
3843.434081	-0.012954 
3841.505613	-0.012801 
3839.577145	-0.012464 
3837.648677	-0.012561 
3835.720208	-0.012462 
3833.791740	-0.012460 
3831.863272	-0.012783 
3829.934804	-0.013238 
3828.006336	-0.013083 
3826.077868	-0.013299 
3824.149400	-0.013052 
3822.220931	-0.012522 
3820.292463	-0.012456 
3818.363995	-0.012012 
3816.435527	-0.012248 
3814.507059	-0.013107 
3812.578591	-0.012806 
3810.650123	-0.013312 
3808.721655	-0.013359 
3806.793186	-0.013542 
3804.864718	-0.013296 
3802.936250	-0.012714 
3801.007782	-0.012980 
3799.079314	-0.012731 
3797.150846	-0.012704 
3795.222378	-0.013613 
3793.293910	-0.013688 
3791.365441	-0.014053 
3789.436973	-0.014429 
3787.508505	-0.014650 
3785.580037	-0.014401 
3783.651569	-0.014346 
3781.723101	-0.014153 
3779.794633	-0.014522 
3777.866164	-0.014760 
3775.937696	-0.014649 
3774.009228	-0.014697 
3772.080760	-0.014638 
3770.152292	-0.014538 
3768.223824	-0.014683 
3766.295356	-0.014335 
3764.366888	-0.014544 
3762.438419	-0.014199 
3760.509951	-0.014404 
3758.581483	-0.014504 
3756.653015	-0.014132 
3754.724547	-0.013662 
3752.796079	-0.013696 
3750.867611	-0.013359 
3748.939143	-0.012184 
3747.010674	-0.011558 
3745.082206	-0.011469 
3743.153738	-0.012015 
3741.225270	-0.011127 
3739.296802	-0.010716 
3737.368334	-0.010188 
3735.439866	-0.009570 
3733.511397	-0.009297 
3731.582929	-0.009828 
3729.654461	-0.010578 
3727.725993	-0.010227 
3725.797525	-0.010243 
3723.869057	-0.009960 
3721.940589	-0.010373 
3720.012121	-0.010564 
3718.083652	-0.010434 
3716.155184	-0.009977 
3714.226716	-0.009481 
3712.298248	-0.009186 
3710.369780	-0.009331 
3708.441312	-0.009107 
3706.512844	-0.009376 
3704.584376	-0.009163 
3702.655907	-0.008856 
3700.727439	-0.008550 
3698.798971	-0.008636 
3696.870503	-0.008267 
3694.942035	-0.007561 
3693.013567	-0.006099 
3691.085099	-0.005060 
3689.156630	-0.003674 
3687.228162	-0.002990 
3685.299694	-0.002008 
3683.371226	-0.001110 
3681.442758	0.000314  
3679.514290	0.001569  
3677.585822	0.003183  
3675.657354	0.004625  
3673.728885	0.006918  
3671.800417	0.008255  
3669.871949	0.009299  
3667.943481	0.010678  
3666.015013	0.011736  
3664.086545	0.012775  
3662.158077	0.014567  
3660.229608	0.016251  
3658.301140	0.018045  
3656.372672	0.020007  
3654.444204	0.023149  
3652.515736	0.025765  
3650.587268	0.028418  
3648.658800	0.032424  
3646.730332	0.036652  
3644.801863	0.038889  
3642.873395	0.041800  
3640.944927	0.045241  
3639.016459	0.049064  
3637.087991	0.052652  
3635.159523	0.056969  
3633.231055	0.061703  
3631.302587	0.066670  
3629.374118	0.070706  
3627.445650	0.078095  
3625.517182	0.083323  
3623.588714	0.088146  
3621.660246	0.093237  
3619.731778	0.099798  
3617.803310	0.107471  
3615.874841	0.114060  
3613.946373	0.120021  
3612.017905	0.127854  
3610.089437	0.134151  
3608.160969	0.141064  
3606.232501	0.148486  
3604.304033	0.155100  
3602.375565	0.161162  
3600.447096	0.169024  
3598.518628	0.176603  
3596.590160	0.183810  
3594.661692	0.190706  
3592.733224	0.199035  
3590.804756	0.206003  
3588.876288	0.212946  
3586.947820	0.221440  
3585.019351	0.230392  
3583.090883	0.236254  
3581.162415	0.243193  
3579.233947	0.250442  
3577.305479	0.258080  
3575.377011	0.264703  
3573.448543	0.272043  
3571.520074	0.278884  
3569.591606	0.285924  
3567.663138	0.292693  
3565.734670	0.301984  
3563.806202	0.308350  
3561.877734	0.314285  
3559.949266	0.320237  
3558.020798	0.327148  
3556.092329	0.332879  
3554.163861	0.338939  
3552.235393	0.345055  
3550.306925	0.351892  
3548.378457	0.357183  
3546.449989	0.363373  
3544.521521	0.369161  
3542.593053	0.375241  
3540.664584	0.379855  
3538.736116	0.384976  
3536.807648	0.389898  
3534.879180	0.395601  
3532.950712	0.400122  
3531.022244	0.405244  
3529.093776	0.409819  
3527.165307	0.415154  
3525.236839	0.419865  
3523.308371	0.424995  
3521.379903	0.428919  
3519.451435	0.433398  
3517.522967	0.437574  
3515.594499	0.442703  
3513.666031	0.447045  
3511.737562	0.451968  
3509.809094	0.455956  
3507.880626	0.460734  
3505.952158	0.464736  
3504.023690	0.469487  
3502.095222	0.473815  
3500.166754	0.478975  
3498.238286	0.483138  
3496.309817	0.488043  
3494.381349	0.492353  
3492.452881	0.497335  
3490.524413	0.500906  
3488.595945	0.505625  
3486.667477	0.510218  
3484.739009	0.515578  
3482.810540	0.519744  
3480.882072	0.524285  
3478.953604	0.527977  
3477.025136	0.532974  
3475.096668	0.537241  
3473.168200	0.541879  
3471.239732	0.545629  
3469.311264	0.550411  
3467.382795	0.554117  
3465.454327	0.558803  
3463.525859	0.562255  
3461.597391	0.566385  
3459.668923	0.569854  
3457.740455	0.573833  
3455.811987	0.576829  
3453.883519	0.580920  
3451.955050	0.583586  
3450.026582	0.586545  
3448.098114	0.588815  
3446.169646	0.591807  
3444.241178	0.593226  
3442.312710	0.595127  
3440.384242	0.596166  
3438.455773	0.597636  
3436.527305	0.597757  
3434.598837	0.598050  
3432.670369	0.596891  
3430.741901	0.595931  
3428.813433	0.593695  
3426.884965	0.591727  
3424.956497	0.589025  
3423.028028	0.586673  
3421.099560	0.582843  
3419.171092	0.579234  
3417.242624	0.574343  
3415.314156	0.570182  
3413.385688	0.565032  
3411.457220	0.560080  
3409.528752	0.554485  
3407.600283	0.549282  
3405.671815	0.543662  
3403.743347	0.538445  
3401.814879	0.532154  
3399.886411	0.526400  
3397.957943	0.520287  
3396.029475	0.514275  
3394.101006	0.507739  
3392.172538	0.501555  
3390.244070	0.494746  
3388.315602	0.488485  
3386.387134	0.481728  
3384.458666	0.474602  
3382.530198	0.467110  
3380.601730	0.460205  
3378.673261	0.452670  
3376.744793	0.445095  
3374.816325	0.437307  
3372.887857	0.429876  
3370.959389	0.421762  
3369.030921	0.413929  
3367.102453	0.406005  
3365.173985	0.398144  
3363.245516	0.390207  
3361.317048	0.382626  
3359.388580	0.374799  
3357.460112	0.367103  
3355.531644	0.359236  
3353.603176	0.351809  
3351.674708	0.344299  
3349.746239	0.336854  
3347.817771	0.329611  
3345.889303	0.322498  
3343.960835	0.315351  
3342.032367	0.308653  
3340.103899	0.301790  
3338.175431	0.295176  
3336.246963	0.288739  
3334.318494	0.282561  
3332.390026	0.276458  
3330.461558	0.270589  
3328.533090	0.264806  
3326.604622	0.259261  
3324.676154	0.253756  
3322.747686	0.248418  
3320.819217	0.243253  
3318.890749	0.238346  
3316.962281	0.233586  
3315.033813	0.229209  
3313.105345	0.224896  
3311.176877	0.220784  
3309.248409	0.216930  
3307.319941	0.213235  
3305.391472	0.209680  
3303.463004	0.206297  
3301.534536	0.203000  
3299.606068	0.199923  
3297.677600	0.197097  
3295.749132	0.194475  
3293.820664	0.191965  
3291.892196	0.189553  
3289.963727	0.187207  
3288.035259	0.185111  
3286.106791	0.183131  
3284.178323	0.181240  
3282.249855	0.179366  
3280.321387	0.177667  
3278.392919	0.176046  
3276.464450	0.174562  
3274.535982	0.173161  
3272.607514	0.171835  
3270.679046	0.170512  
3268.750578	0.169322  
3266.822110	0.168138  
3264.893642	0.166903  
3262.965174	0.165653  
3261.036705	0.164450  
3259.108237	0.163271  
3257.179769	0.162031  
3255.251301	0.160718  
3253.322833	0.159420  
3251.394365	0.158013  
3249.465897	0.156670  
3247.537429	0.155221  
3245.608960	0.153647  
3243.680492	0.152055  
3241.752024	0.150419  
3239.823556	0.148742  
3237.895088	0.147061  
3235.966620	0.145337  
3234.038152	0.143690  
3232.109683	0.141937  
3230.181215	0.140181  
3228.252747	0.138417  
3226.324279	0.136694  
3224.395811	0.134992  
3222.467343	0.133300  
3220.538875	0.131514  
3218.610407	0.129779  
3216.681938	0.128092  
3214.753470	0.126480  
3212.825002	0.124877  
3210.896534	0.123256  
3208.968066	0.121580  
3207.039598	0.120013  
3205.111130	0.118463  
3203.182662	0.116874  
3201.254193	0.115257  
3199.325725	0.113754  
3197.397257	0.112165  
3195.468789	0.110615  
3193.540321	0.109151  
3191.611853	0.107739  
3189.683385	0.106282  
3187.754916	0.104865  
3185.826448	0.103403  
3183.897980	0.102038  
3181.969512	0.100734  
3180.041044	0.099416  
3178.112576	0.098062  
3176.184108	0.096818  
3174.255640	0.095601  
3172.327171	0.094454  
3170.398703	0.093276  
3168.470235	0.092125  
3166.541767	0.090978  
3164.613299	0.089889  
3162.684831	0.088860  
3160.756363	0.087837  
3158.827895	0.086819  
3156.899426	0.085906  
3154.970958	0.084995  
3153.042490	0.084143  
3151.114022	0.083299  
3149.185554	0.082458  
3147.257086	0.081624  
3145.328618	0.080865  
3143.400149	0.080131  
3141.471681	0.079493  
3139.543213	0.078900  
3137.614745	0.078310  
3135.686277	0.077598  
3133.757809	0.076991  
3131.829341	0.076506  
3129.900873	0.076026  
3127.972404	0.075484  
3126.043936	0.075007  
3124.115468	0.074575  
3122.187000	0.074177  
3120.258532	0.073824  
3118.330064	0.073476  
3116.401596	0.073140  
3114.473128	0.072803  
3112.544659	0.072423  
3110.616191	0.072093  
3108.687723	0.071814  
3106.759255	0.071561  
3104.830787	0.071247  
3102.902319	0.070974  
3100.973851	0.070716  
3099.045382	0.070563  
3097.116914	0.070395  
3095.188446	0.070181  
3093.259978	0.070072  
3091.331510	0.069981  
3089.403042	0.069822  
3087.474574	0.069703  
3085.546106	0.069675  
3083.617637	0.069673  
3081.689169	0.069544  
3079.760701	0.069511  
3077.832233	0.069544  
3075.903765	0.069634  
3073.975297	0.069733  
3072.046829	0.069870  
3070.118361	0.070033  
3068.189892	0.070281  
3066.261424	0.070611  
3064.332956	0.071058  
3062.404488	0.071626  
3060.476020	0.072243  
3058.547552	0.072946  
3056.619084	0.073842  
3054.690615	0.074849  
3052.762147	0.076038  
3050.833679	0.077367  
3048.905211	0.078933  
3046.976743	0.080784  
3045.048275	0.082918  
3043.119807	0.085295  
3041.191339	0.088040  
3039.262870	0.091088  
3037.334402	0.094556  
3035.405934	0.098516  
3033.477466	0.102998  
3031.548998	0.107949  
3029.620530	0.113585  
3027.692062	0.119761  
3025.763594	0.126587  
3023.835125	0.134243  
3021.906657	0.142822  
3019.978189	0.152294  
3018.049721	0.162860  
3016.121253	0.174496  
3014.192785	0.187314  
3012.264317	0.201264  
3010.335848	0.216382  
3008.407380	0.232509  
3006.478912	0.249614  
3004.550444	0.267444  
3002.621976	0.285981  
3000.693508	0.304816  
2998.765040	0.324045  
2996.836572	0.343327  
2994.908103	0.362623  
2992.979635	0.381514  
2991.051167	0.399936  
2989.122699	0.417584  
2987.194231	0.434778  
2985.265763	0.451137  
2983.337295	0.467047  
2981.408826	0.482446  
2979.480358	0.497048  
2977.551890	0.510150  
2975.623422	0.521465  
2973.694954	0.529846  
2971.766486	0.535653  
2969.838018	0.538884  
2967.909550	0.540776  
2965.981081	0.542836  
2964.052613	0.546665  
2962.124145	0.552680  
2960.195677	0.561768  
2958.267209	0.573656  
2956.338741	0.588055  
2954.410273	0.603845  
2952.481805	0.620414  
2950.553336	0.634675  
2948.624868	0.644094  
2946.696400	0.646076  
2944.767932	0.640164  
2942.839464	0.626129  
2940.910996	0.605645  
2938.982528	0.580567  
2937.054059	0.553421  
2935.125591	0.525642  
2933.197123	0.498490  
2931.268655	0.472010  
2929.340187	0.446622  
2927.411719	0.421895  
2925.483251	0.398374  
2923.554783	0.376540  
2921.626314	0.357037  
2919.697846	0.340328  
2917.769378	0.327154  
2915.840910	0.317779  
2913.912442	0.312289  
2911.983974	0.308921  
2910.055506	0.306290  
2908.127038	0.304014  
2906.198569	0.302248  
2904.270101	0.301075  
2902.341633	0.300544  
2900.413165	0.300127  
2898.484697	0.299578  
2896.556229	0.298836  
2894.627761	0.297919  
2892.699292	0.296431  
2890.770824	0.294205  
2888.842356	0.290983  
2886.913888	0.287103  
2884.985420	0.282760  
2883.056952	0.278545  
2881.128484	0.274827  
2879.200016	0.271917  
2877.271547	0.269856  
2875.343079	0.269190  
2873.414611	0.270361  
2871.486143	0.273871  
2869.557675	0.279399  
2867.629207	0.285900  
2865.700739	0.291163  
2863.772271	0.293467  
2861.843802	0.292367  
2859.915334	0.289215  
2857.986866	0.285185  
2856.058398	0.280613  
2854.129930	0.274308  
2852.201462	0.265357  
2850.272994	0.254722  
2848.344525	0.245860  
2846.416057	0.241219  
2844.487589	0.240863  
2842.559121	0.244558  
2840.630653	0.252998  
2838.702185	0.266516  
2836.773717	0.285399  
2834.845249	0.309530  
2832.916780	0.339064  
2830.988312	0.373756  
2829.059844	0.413264  
2827.131376	0.455195  
2825.202908	0.495000  
2823.274440	0.525416  
2821.345972	0.539041  
2819.417504	0.531095  
2817.489035	0.503797  
2815.560567	0.465125  
2813.632099	0.425732  
2811.703631	0.393334  
2809.775163	0.371434  
2807.846695	0.359117  
2805.918227	0.353507  
2803.989758	0.351482  
2802.061290	0.351307  
2800.132822	0.351474  
2798.204354	0.351806  
2796.275886	0.352783  
2794.347418	0.355997  
2792.418950	0.362849  
2790.490482	0.374495  
2788.562013	0.391234  
2786.633545	0.412910  
2784.705077	0.438636  
2782.776609	0.467841  
2780.848141	0.499474  
2778.919673	0.532846  
2776.991205	0.566192  
2775.062737	0.597272  
2773.134268	0.621912  
2771.205800	0.635860  
2769.277332	0.634755  
2767.348864	0.618071  
2765.420396	0.586976  
2763.491928	0.545305  
2761.563460	0.496863  
2759.634991	0.445078  
2757.706523	0.392543  
2755.778055	0.342560  
2753.849587	0.297673  
2751.921119	0.259794  
2749.992651	0.229471  
2748.064183	0.206348  
2746.135715	0.189261  
2744.207246	0.177107  
2742.278778	0.168763  
2740.350310	0.163218  
2738.421842	0.159573  
2736.493374	0.157196  
2734.564906	0.155352  
2732.636438	0.153727  
2730.707970	0.151910  
2728.779501	0.149657  
2726.851033	0.146754  
2724.922565	0.143203  
2722.994097	0.139013  
2721.065629	0.134265  
2719.137161	0.129063  
2717.208693	0.123749  
2715.280224	0.118219  
2713.351756	0.112251  
2711.423288	0.105532  
2709.494820	0.098007  
2707.566352	0.089634  
2705.637884	0.080986  
2703.709416	0.072758  
2701.780948	0.065478  
2699.852479	0.059230  
2697.924011	0.054071  
2695.995543	0.049882  
2694.067075	0.046532  
2692.138607	0.043827  
2690.210139	0.041687  
2688.281671	0.040001  
2686.353202	0.038604  
2684.424734	0.037345  
2682.496266	0.036194  
2680.567798	0.034990  
2678.639330	0.033764  
2676.710862	0.032533  
2674.782394	0.031341  
2672.853926	0.030195  
2670.925457	0.029143  
2668.996989	0.028221  
2667.068521	0.027518  
2665.140053	0.026875  
2663.211585	0.026373  
2661.283117	0.025965  
2659.354649	0.025589  
2657.426181	0.025208  
2655.497712	0.024805  
2653.569244	0.024406  
2651.640776	0.024027  
2649.712308	0.023653  
2647.783840	0.023312  
2645.855372	0.022907  
2643.926904	0.022363  
2641.998435	0.021647  
2640.069967	0.020830  
2638.141499	0.019831  
2636.213031	0.018797  
2634.284563	0.017783  
2632.356095	0.016871  
2630.427627	0.016029  
2628.499159	0.015327  
2626.570690	0.014738  
2624.642222	0.014262  
2622.713754	0.013784  
2620.785286	0.013366  
2618.856818	0.012964  
2616.928350	0.012652  
2614.999882	0.012400  
2613.071414	0.012205  
2611.142945	0.012073  
2609.214477	0.012006  
2607.286009	0.011888  
2605.357541	0.011785  
2603.429073	0.011644  
2601.500605	0.011496  
2599.572137	0.011320  
2597.643668	0.011106  
2595.715200	0.010856  
2593.786732	0.010599  
2591.858264	0.010300  
2589.929796	0.010092  
2588.001328	0.009938  
2586.072860	0.009913  
2584.144392	0.009973  
2582.215923	0.010072  
2580.287455	0.010144  
2578.358987	0.010216  
2576.430519	0.010259  
2574.502051	0.010332  
2572.573583	0.010372  
2570.645115	0.010471  
2568.716647	0.010582  
2566.788178	0.010758  
2564.859710	0.010937  
2562.931242	0.011067  
2561.002774	0.011147  
2559.074306	0.011204  
2557.145838	0.011183  
2555.217370	0.011192  
2553.288901	0.011200  
2551.360433	0.011273  
2549.431965	0.011389  
2547.503497	0.011547  
2545.575029	0.011658  
2543.646561	0.011781  
2541.718093	0.011875  
2539.789625	0.011978  
2537.861156	0.012017  
2535.932688	0.012103  
2534.004220	0.012194  
2532.075752	0.012274  
2530.147284	0.012352  
2528.218816	0.012501  
2526.290348	0.012632  
2524.361880	0.012791  
2522.433411	0.012924  
2520.504943	0.013016  
2518.576475	0.013039  
2516.648007	0.013103  
2514.719539	0.013225  
2512.791071	0.013446  
2510.862603	0.013722  
2508.934134	0.014120  
2507.005666	0.014553  
2505.077198	0.014980  
2503.148730	0.015267  
2501.220262	0.015342  
2499.291794	0.015209  
2497.363326	0.014887  
2495.434858	0.014468  
2493.506389	0.014074  
2491.577921	0.013598  
2489.649453	0.013154  
2487.720985	0.012746  
2485.792517	0.012343  
2483.864049	0.011968  
2481.935581	0.011658  
2480.007113	0.011349  
2478.078644	0.011140  
2476.150176	0.010929  
2474.221708	0.010821  
2472.293240	0.010810  
2470.364772	0.010810  
2468.436304	0.010769  
2466.507836	0.010795  
2464.579367	0.010795  
2462.650899	0.010784  
2460.722431	0.010716  
2458.793963	0.010647  
2456.865495	0.010553  
2454.937027	0.010461  
2453.008559	0.010407  
2451.080091	0.010391  
2449.151622	0.010310  
2447.223154	0.010232  
2445.294686	0.010131  
2443.366218	0.010083  
2441.437750	0.009976  
2439.509282	0.009922  
2437.580814	0.009883  
2435.652346	0.009785  
2433.723877	0.009620  
2431.795409	0.009440  
2429.866941	0.009083  
2427.938473	0.008603  
2426.010005	0.008230  
2424.081537	0.008199  
2422.153069	0.008287  
2420.224600	0.008328  
2418.296132	0.008270  
2416.367664	0.008238  
2414.439196	0.008146  
2412.510728	0.008087  
2410.582260	0.008032  
2408.653792	0.007980  
2406.725324	0.007891  
2404.796855	0.007829  
2402.868387	0.007717  
2400.939919	0.007654  
2399.011451	0.007574  
2397.082983	0.007527  
2395.154515	0.007476  
2393.226047	0.007399  
2391.297579	0.007323  
2389.369110	0.007305  
2387.440642	0.007282  
2385.512174	0.007340  
2383.583706	0.007307  
2381.655238	0.007232  
2379.726770	0.007086  
2377.798302	0.007031  
2375.869833	0.007030  
2373.941365	0.007010  
2372.012897	0.006863  
2370.084429	0.006930  
2368.155961	0.007141  
2366.227493	0.007252  
2364.299025	0.007221  
2362.370557	0.007416  
2360.442088	0.007617  
2358.513620	0.007582  
2356.585152	0.007849  
2354.656684	0.007918  
2352.728216	0.007870  
2350.799748	0.007933  
2348.871280	0.008028  
2346.942811	0.008231  
2345.014343	0.008231  
2343.085875	0.008311  
2341.157407	0.008130  
2339.228939	0.008355  
2337.300471	0.008533  
2335.372003	0.008657  
2333.443535	0.008765  
2331.515066	0.008976  
2329.586598	0.009215  
2327.658130	0.009399  
2325.729662	0.009350  
2323.801194	0.009302  
2321.872726	0.009201  
2319.944258	0.009292  
2318.015790	0.009297  
2316.087321	0.009252  
2314.158853	0.009094  
2312.230385	0.009010  
2310.301917	0.008914  
2308.373449	0.008837  
2306.444981	0.008713  
2304.516513	0.008649  
2302.588044	0.008594  
2300.659576	0.008545  
2298.731108	0.008478  
2296.802640	0.008426  
2294.874172	0.008326  
2292.945704	0.008298  
2291.017236	0.008234  
2289.088768	0.008160  
2287.160299	0.008056  
2285.231831	0.008027  
2283.303363	0.007998  
2281.374895	0.007996  
2279.446427	0.007945  
2277.517959	0.007929  
2275.589491	0.007910  
2273.661023	0.007934  
2271.732554	0.007981  
2269.804086	0.008063  
2267.875618	0.008135  
2265.947150	0.008264  
2264.018682	0.008385  
2262.090214	0.008574  
2260.161746	0.008764  
2258.233277	0.008996  
2256.304809	0.009213  
2254.376341	0.009438  
2252.447873	0.009598  
2250.519405	0.009737  
2248.590937	0.009829  
2246.662469	0.009898  
2244.734001	0.009886  
2242.805532	0.009932  
2240.877064	0.010015  
2238.948596	0.010144  
2237.020128	0.010281  
2235.091660	0.010473  
2233.163192	0.010589  
2231.234724	0.010648  
2229.306256	0.010638  
2227.377787	0.010608  
2225.449319	0.010561  
2223.520851	0.010537  
2221.592383	0.010487  
2219.663915	0.010505  
2217.735447	0.010521  
2215.806979	0.010620  
2213.878510	0.010685  
2211.950042	0.010760  
2210.021574	0.010886  
2208.093106	0.011047  
2206.164638	0.011134  
2204.236170	0.011284  
2202.307702	0.011424  
2200.379234	0.011628  
2198.450765	0.011793  
2196.522297	0.011927  
2194.593829	0.012010  
2192.665361	0.012086  
2190.736893	0.012108  
2188.808425	0.012135  
2186.879957	0.012126  
2184.951489	0.012212  
2183.023020	0.012263  
2181.094552	0.012327  
2179.166084	0.012454  
2177.237616	0.012664  
2175.309148	0.012827  
2173.380680	0.013099  
2171.452212	0.013546  
2169.523743	0.014039  
2167.595275	0.014066  
2165.666807	0.014071  
2163.738339	0.014256  
2161.809871	0.014529  
2159.881403	0.014801  
2157.952935	0.015089  
2156.024467	0.015244  
2154.095998	0.015434  
2152.167530	0.015624  
2150.239062	0.015849  
2148.310594	0.016032  
2146.382126	0.016230  
2144.453658	0.016430  
2142.525190	0.016662  
2140.596722	0.016829  
2138.668253	0.017114  
2136.739785	0.017362  
2134.811317	0.017624  
2132.882849	0.017871  
2130.954381	0.018147  
2129.025913	0.018424  
2127.097445	0.018754  
2125.168976	0.019010  
2123.240508	0.019310  
2121.312040	0.019569  
2119.383572	0.019869  
2117.455104	0.020154  
2115.526636	0.020428  
2113.598168	0.020668  
2111.669700	0.020964  
2109.741231	0.021213  
2107.812763	0.021497  
2105.884295	0.021674  
2103.955827	0.021933  
2102.027359	0.022145  
2100.098891	0.022397  
2098.170423	0.022644  
2096.241955	0.022904  
2094.313486	0.023168  
2092.385018	0.023578  
2090.456550	0.023948  
2088.528082	0.024377  
2086.599614	0.024731  
2084.671146	0.025117  
2082.742678	0.025504  
2080.814209	0.025916  
2078.885741	0.026236  
2076.957273	0.026571  
2075.028805	0.026786  
2073.100337	0.027067  
2071.171869	0.027332  
2069.243401	0.027628  
2067.314933	0.027946  
2065.386464	0.028325  
2063.457996	0.028611  
2061.529528	0.028993  
2059.601060	0.029359  
2057.672592	0.029796  
2055.744124	0.030126  
2053.815656	0.030450  
2051.887188	0.030743  
2049.958719	0.031046  
2048.030251	0.031247  
2046.101783	0.031461  
2044.173315	0.031552  
2042.244847	0.031713  
2040.316379	0.031806  
2038.387911	0.031898  
2036.459442	0.031915  
2034.530974	0.031950  
2032.602506	0.031895  
2030.674038	0.031836  
2028.745570	0.031672  
2026.817102	0.031523  
2024.888634	0.031264  
2022.960166	0.031079  
2021.031697	0.030876  
2019.103229	0.030744  
2017.174761	0.030538  
2015.246293	0.030298  
2013.317825	0.030002  
2011.389357	0.029895  
2009.460889	0.029744  
2007.532420	0.029659  
2005.603952	0.029580  
2003.675484	0.029496  
2001.747016	0.029368  
1999.818548	0.029402  
1997.890080	0.029331  
1995.961612	0.029304  
1994.033144	0.029295  
1992.104675	0.029389  
1990.176207	0.029252  
1988.247739	0.029132  
1986.319271	0.029006  
1984.390803	0.028976  
1982.462335	0.028878  
1980.533867	0.028828  
1978.605399	0.028685  
1976.676930	0.028561  
1974.748462	0.028351  
1972.819994	0.028208  
1970.891526	0.027990  
1968.963058	0.027851  
1967.034590	0.027650  
1965.106122	0.027387  
1963.177653	0.026949  
1961.249185	0.026644  
1959.320717	0.026369  
1957.392249	0.026116  
1955.463781	0.025824  
1953.535313	0.025601  
1951.606845	0.025344  
1949.678377	0.025222  
1947.749908	0.025067  
1945.821440	0.025013  
1943.892972	0.024965  
1941.964504	0.024937  
1940.036036	0.024645  
1938.107568	0.024414  
1936.179100	0.024224  
1934.250632	0.024106  
1932.322163	0.023824  
1930.393695	0.023619  
1928.465227	0.023322  
1926.536759	0.023117  
1924.608291	0.023040  
1922.679823	0.023039  
1920.751355	0.022741  
1918.822886	0.022608  
1916.894418	0.022396  
1914.965950	0.022347  
1913.037482	0.022229  
1911.109014	0.022297  
1909.180546	0.022397  
1907.252078	0.022318  
1905.323610	0.022089  
1903.395141	0.022156  
1901.466673	0.022160  
1899.538205	0.022195  
1897.609737	0.022244  
1895.681269	0.022485  
1893.752801	0.022556  
1891.824333	0.022675  
1889.895865	0.022939  
1887.967396	0.023154  
1886.038928	0.023118  
1884.110460	0.023295  
1882.181992	0.023480  
1880.253524	0.023709  
1878.325056	0.023800  
1876.396588	0.023953  
1874.468119	0.024170  
1872.539651	0.024507  
1870.611183	0.024846  
1868.682715	0.025440  
1866.754247	0.025563  
1864.825779	0.025383  
1862.897311	0.025375  
1860.968843	0.025715  
1859.040374	0.025967  
1857.111906	0.026235  
1855.183438	0.026404  
1853.254970	0.026703  
1851.326502	0.026976  
1849.398034	0.027487  
1847.469566	0.028002  
1845.541098	0.028444  
1843.612629	0.028733  
1841.684161	0.029163  
1839.755693	0.029317  
1837.827225	0.029728  
1835.898757	0.030140  
1833.970289	0.030507  
1832.041821	0.030887  
1830.113352	0.031644  
1828.184884	0.032155  
1826.256416	0.032555  
1824.327948	0.032974  
1822.399480	0.033424  
1820.471012	0.033841  
1818.542544	0.034615  
1816.614076	0.035458  
1814.685607	0.036504  
1812.757139	0.037781  
1810.828671	0.039584  
1808.900203	0.041480  
1806.971735	0.043354  
1805.043267	0.045000  
1803.114799	0.046380  
1801.186331	0.047365  
1799.257862	0.047974  
1797.329394	0.048616  
1795.400926	0.049835  
1793.472458	0.051491  
1791.543990	0.054621  
1789.615522	0.057984  
1787.687054	0.061194  
1785.758585	0.065296  
1783.830117	0.070056  
1781.901649	0.074158  
1779.973181	0.078068  
1778.044713	0.081524  
1776.116245	0.084855  
1774.187777	0.088380  
1772.259309	0.093728  
1770.330840	0.101288  
1768.402372	0.109017  
1766.473904	0.121179  
1764.545436	0.133465  
1762.616968	0.146601  
1760.688500	0.160798  
1758.760032	0.171477  
1756.831564	0.185026  
1754.903095	0.206822  
1752.974627	0.230369  
1751.046159	0.273243  
1749.117691	0.339629  
1747.189223	0.430543  
1745.260755	0.535469  
1743.332287	0.686369  
1741.403818	0.868434  
1739.475350	1.123717  
1737.546882	1.367146  
1735.618414	1.710712  
1733.689946	1.728026  
1731.761478	4.199999  
1729.833010	1.870697  
1727.904542	2.553918  
1725.976073	1.748703  
1724.047605	1.844201  
1722.119137	1.493667  
1720.190669	1.445559  
1718.262201	1.170008  
1716.333733	0.974086  
1714.405265	0.776473  
1712.476797	0.652705  
1710.548328	0.540148  
1708.619860	0.451815  
1706.691392	0.382228  
1704.762924	0.318454  
1702.834456	0.280636  
1700.905988	0.257105  
1698.977520	0.223722  
1697.049051	0.211055  
1695.120583	0.192289  
1693.192115	0.183185  
1691.263647	0.179952  
1689.335179	0.178060  
1687.406711	0.177660  
1685.478243	0.177749  
1683.549775	0.178604  
1681.621306	0.179166  
1679.692838	0.177833  
1677.764370	0.175474  
1675.835902	0.172744  
1673.907434	0.169316  
1671.978966	0.167828  
1670.050498	0.167327  
1668.122029	0.168073  
1666.193561	0.169575  
1664.265093	0.171751  
1662.336625	0.176217  
1660.408157	0.181273  
1658.479689	0.185867  
1656.551221	0.190308  
1654.622753	0.193433  
1652.694284	0.198276  
1650.765816	0.201593  
1648.837348	0.203524  
1646.908880	0.205818  
1644.980412	0.207207  
1643.051944	0.208265  
1641.123476	0.209610  
1639.195008	0.212410  
1637.266539	0.216098  
1635.338071	0.228220  
1633.409603	0.242989  
1631.481135	0.247467  
1629.552667	0.238977  
1627.624199	0.220612  
1625.695731	0.205539  
1623.767262	0.196783  
1621.838794	0.186877  
1619.910326	0.180968  
1617.981858	0.175015  
1616.053390	0.166813  
1614.124922	0.160438  
1612.196454	0.156056  
1610.267986	0.150824  
1608.339517	0.146005  
1606.411049	0.140648  
1604.482581	0.135831  
1602.554113	0.130608  
1600.625645	0.125558  
1598.697177	0.120543  
1596.768709	0.116417  
1594.840241	0.112670  
1592.911772	0.109324  
1590.983304	0.106034  
1589.054836	0.102914  
1587.126368	0.099688  
1585.197900	0.097002  
1583.269432	0.094864  
1581.340964	0.093153  
1579.412495	0.091747  
1577.484027	0.090667  
1575.555559	0.090120  
1573.627091	0.090637  
1571.698623	0.090591  
1569.770155	0.090209  
1567.841687	0.089358  
1565.913219	0.088314  
1563.984750	0.086061  
1562.056282	0.083858  
1560.127814	0.081765  
1558.199346	0.075621  
1556.270878	0.071112  
1554.342410	0.067148  
1552.413942	0.062337  
1550.485474	0.059125  
1548.557005	0.054407  
1546.628537	0.051228  
1544.700069	0.048360  
1542.771601	0.045597  
1540.843133	0.042940  
1538.914665	0.040729  
1536.986197	0.039585  
1535.057728	0.039877  
1533.129260	0.040377  
1531.200792	0.040555  
1529.272324	0.040613  
1527.343856	0.041233  
1525.415388	0.042071  
1523.486920	0.042881  
1521.558452	0.044133  
1519.629983	0.045356  
1517.701515	0.046784  
1515.773047	0.048711  
1513.844579	0.050852  
1511.916111	0.053878  
1509.987643	0.058533  
1508.059175	0.062811  
1506.130707	0.074045  
1504.202238	0.081199  
1502.273770	0.089760  
1500.345302	0.102524  
1498.416834	0.121808  
1496.488366	0.151014  
1494.559898	0.189955  
1492.631430	0.223597  
1490.702961	0.266419  
1488.774493	0.323541  
1486.846025	0.357284  
1484.917557	0.374434  
1482.989089	0.385904  
1481.060621	0.398288  
1479.132153	0.414022  
1477.203685	0.430836  
1475.275216	0.454852  
1473.346748	0.480814  
1471.418280	0.531660  
1469.489812	0.567758  
1467.561344	0.597040  
1465.632876	0.617504  
1463.704408	0.633829  
1461.775940	0.641894  
1459.847471	0.654346  
1457.919003	0.661029  
1455.990535	0.660045  
1454.062067	0.638264  
1452.133599	0.607445  
1450.205131	0.565516  
1448.276663	0.525178  
1446.348194	0.480879  
1444.419726	0.444050  
1442.491258	0.400168  
1440.562790	0.350908  
1438.634322	0.308556  
1436.705854	0.261605  
1434.777386	0.216722  
1432.848918	0.191436  
1430.920449	0.168862  
1428.991981	0.150121  
1427.063513	0.137451  
1425.135045	0.128619  
1423.206577	0.120562  
1421.278109	0.115987  
1419.349641	0.114121  
1417.421173	0.114374  
1415.492704	0.116995  
1413.564236	0.122908  
1411.635768	0.133744  
1409.707300	0.148454  
1407.778832	0.163990  
1405.850364	0.180694  
1403.921896	0.200475  
1401.993427	0.214453  
1400.064959	0.221389  
1398.136491	0.222156  
1396.208023	0.220394  
1394.279555	0.220279  
1392.351087	0.221915  
1390.422619	0.221084  
1388.494151	0.210300  
1386.565682	0.172219  
1384.637214	0.129310  
1382.708746	0.118033  
1380.780278	0.125257  
1378.851810	0.123406  
1376.923342	0.117427  
1374.994874	0.115459  
1373.066405	0.120892  
1371.137937	0.128461  
1369.209469	0.138429  
1367.281001	0.148346  
1365.352533	0.155570  
1363.424065	0.159646  
1361.495597	0.161138  
1359.567129	0.158902  
1357.638660	0.155267  
1355.710192	0.150286  
1353.781724	0.145492  
1351.853256	0.141047  
1349.924788	0.137852  
1347.996320	0.135573  
1346.067852	0.134981  
1344.139384	0.135392  
1342.210915	0.137551  
1340.282447	0.141785  
1338.353979	0.148225  
1336.425511	0.152934  
1334.497043	0.155913  
1332.568575	0.156552  
1330.640107	0.154769  
1328.711638	0.150439  
1326.783170	0.146120  
1324.854702	0.143111  
1322.926234	0.142735  
1320.997766	0.144794  
1319.069298	0.149897  
1317.140830	0.157659  
1315.212362	0.168445  
1313.283893	0.182561  
1311.355425	0.199755  
1309.426957	0.216931  
1307.498489	0.233701  
1305.570021	0.248319  
1303.641553	0.261099  
1301.713085	0.272932  
1299.784617	0.285926  
1297.856148	0.300082  
1295.927680	0.315862  
1293.999212	0.332756  
1292.070744	0.351465  
1290.142276	0.371527  
1288.213808	0.393114  
1286.285340	0.415497  
1284.356871	0.439973  
1282.428403	0.469169  
1280.499935	0.506974  
1278.571467	0.552152  
1276.642999	0.600362  
1274.714531	0.643065  
1272.786063	0.673561  
1270.857595	0.686910  
1268.929126	0.684298  
1267.000658	0.668101  
1265.072190	0.643446  
1263.143722	0.613343  
1261.215254	0.583667  
1259.286786	0.557626  
1257.358318	0.539103  
1255.429850	0.527484  
1253.501381	0.522588  
1251.572913	0.521655  
1249.644445	0.523444  
1247.715977	0.526422  
1245.787509	0.530273  
1243.859041	0.534049  
1241.930573	0.537817  
1240.002104	0.540444  
1238.073636	0.540163  
1236.145168	0.534083  
1234.216700	0.520704  
1232.288232	0.497869  
1230.359764	0.467865  
1228.431296	0.434010  
1226.502828	0.399900  
1224.574359	0.367810  
1222.645891	0.340408  
1220.717423	0.318239  
1218.788955	0.302002  
1216.860487	0.292147  
1214.932019	0.290434  
1213.003551	0.297465  
1211.075083	0.314155  
1209.146614	0.340100  
1207.218146	0.374275  
1205.289678	0.413335  
1203.361210	0.454754  
1201.432742	0.496819  
1199.504274	0.540017  
1197.575806	0.584307  
1195.647337	0.630069  
1193.718869	0.674934  
1191.790401	0.716521  
1189.861933	0.751802  
1187.933465	0.784218  
1186.004997	0.818789  
1184.076529	0.856873  
1182.148061	0.896404  
1180.219592	0.934707  
1178.291124	0.967012  
1176.362656	0.990838  
1174.434188	1.005696  
1172.505720	1.015003  
1170.577252	1.021966  
1168.648784	1.030672  
1166.720316	1.045087  
1164.791847	1.067614  
1162.863379	1.096457  
1160.934911	1.133794  
1159.006443	1.179758  
1157.077975	1.228619  
1155.149507	1.272311  
1153.221039	1.303375  
1151.292570	1.313692  
1149.364102	1.289973  
1147.435634	1.240365  
1145.507166	1.170607  
1143.578698	1.084159  
1141.650230	0.988493  
1139.721762	0.894378  
1137.793294	0.807078  
1135.864825	0.726557  
1133.936357	0.652996  
1132.007889	0.589045  
1130.079421	0.535002  
1128.150953	0.488494  
1126.222485	0.449143  
1124.294017	0.415509  
1122.365549	0.385802  
1120.437080	0.357145  
1118.508612	0.329969  
1116.580144	0.304285  
1114.651676	0.281517  
1112.723208	0.263076  
1110.794740	0.250147  
1108.866272	0.243634  
1106.937803	0.245598  
1105.009335	0.257541  
1103.080867	0.279339  
1101.152399	0.301715  
1099.223931	0.306754  
1097.295463	0.284962  
1095.366995	0.253712  
1093.438527	0.230949  
1091.510058	0.218299  
1089.581590	0.209916  
1087.653122	0.203211  
1085.724654	0.198036  
1083.796186	0.195891  
1081.867718	0.196467  
1079.939250	0.200495  
1078.010782	0.207579  
1076.082313	0.216005  
1074.153845	0.222868  
1072.225377	0.227780  
1070.296909	0.232653  
1068.368441	0.241214  
1066.439973	0.253861  
1064.511505	0.268778  
1062.583036	0.282188  
1060.654568	0.291053  
1058.726100	0.292497  
1056.797632	0.285429  
1054.869164	0.269646  
1052.940696	0.250565  
1051.012228	0.237935  
1049.083760	0.242104  
1047.155291	0.264691  
1045.226823	0.296208  
1043.298355	0.317913  
1041.369887	0.317339  
1039.441419	0.299617  
1037.512951	0.277706  
1035.584483	0.257772  
1033.656014	0.242157  
1031.727546	0.231690  
1029.799078	0.227402  
1027.870610	0.230702  
1025.942142	0.244002  
1024.013674	0.265758  
1022.085206	0.291730  
1020.156738	0.315402  
1018.228269	0.330482  
1016.299801	0.331744  
1014.371333	0.318328  
1012.442865	0.292688  
1010.514397	0.259381  
1008.585929	0.224561  
1006.657461	0.193812  
1004.728993	0.170006  
1002.800524	0.154916  
1000.872056	0.147596  
998.943588	 0.146832  
997.015120	 0.150554  
995.086652	 0.157045  
993.158184	 0.164007  
991.229716	 0.169805  
989.301247	 0.173254  
987.372779	 0.174329  
985.444311	 0.173331  
983.515843	 0.172128  
981.587375	 0.172285  
979.658907	 0.176165  
977.730439	 0.185409  
975.801971	 0.201393  
973.873502	 0.223884  
971.945034	 0.250028  
970.016566	 0.273102  
968.088098	 0.287801  
966.159630	 0.292325  
964.231162	 0.289230  
962.302694	 0.282974  
960.374226	 0.277168  
958.445757	 0.271557  
956.517289	 0.264283  
954.588821	 0.252050  
952.660353	 0.233307  
950.731885	 0.208757  
948.803417	 0.182695  
946.874949	 0.159681  
944.946480	 0.142173  
943.018012	 0.129429  
941.089544	 0.120794  
939.161076	 0.114603  
937.232608	 0.109474  
935.304140	 0.104382  
933.375672	 0.099608  
931.447204	 0.094443  
929.518735	 0.089208  
927.590267	 0.083518  
925.661799	 0.077815  
923.733331	 0.072441  
921.804863	 0.067595  
919.876395	 0.062739  
917.947927	 0.058441  
916.019459	 0.054339  
914.090990	 0.050753  
912.162522	 0.047580  
910.234054	 0.045362  
908.305586	 0.043497  
906.377118	 0.042093  
904.448650	 0.041298  
902.520182	 0.041295  
900.591713	 0.042073  
898.663245	 0.043897  
896.734777	 0.046354  
894.806309	 0.049968  
892.877841	 0.054670  
890.949373	 0.060387  
889.020905	 0.066587  
887.092437	 0.073601  
885.163968	 0.080024  
883.235500	 0.085110  
881.307032	 0.087424  
879.378564	 0.086587  
877.450096	 0.083781  
875.521628	 0.082644  
873.593160	 0.084328  
871.664692	 0.087488  
869.736223	 0.091308  
867.807755	 0.097537  
865.879287	 0.105932  
863.950819	 0.115581  
862.022351	 0.126254  
860.093883	 0.137661  
858.165415	 0.148429  
856.236946	 0.157664  
854.308478	 0.162819  
852.380010	 0.163736  
850.451542	 0.161665  
848.523074	 0.158435  
846.594606	 0.154429  
844.666138	 0.149596  
842.737670	 0.143100  
840.809201	 0.135697  
838.880733	 0.127664  
836.952265	 0.120182  
835.023797	 0.112912  
833.095329	 0.106698  
831.166861	 0.101668  
829.238393	 0.097795  
827.309925	 0.094307  
825.381456	 0.091217  
823.452988	 0.087255  
821.524520	 0.082479  
819.596052	 0.077279  
817.667584	 0.072418  
815.739116	 0.068176  
813.810648	 0.065062  
811.882179	 0.061931  
809.953711	 0.059073  
808.025243	 0.056741  
806.096775	 0.055420  
804.168307	 0.054526  
802.239839	 0.054497  
800.311371	 0.055420  
798.382903	 0.057921  
796.454434	 0.061005  
794.525966	 0.065814  
792.597498	 0.072559  
790.669030	 0.081916  
788.740562	 0.093977  
786.812094	 0.109880  
784.883626	 0.128315  
782.955158	 0.146612  
781.026689	 0.159830  
779.098221	 0.164035  
777.169753	 0.159837  
775.241285	 0.152110  
773.312817	 0.144136  
771.384349	 0.137976  
769.455881	 0.133094  
767.527412	 0.129332  
765.598944	 0.126392  
763.670476	 0.125312  
761.742008	 0.125913  
759.813540	 0.128626  
757.885072	 0.133283  
755.956604	 0.140216  
754.028136	 0.149741  
752.099667	 0.161891  
750.171199	 0.172814  
748.242731	 0.175026  
746.314263	 0.161323  
744.385795	 0.134969  
742.457327	 0.108349  
740.528859	 0.090988  
738.600391	 0.082024  
736.671922	 0.078099  
734.743454	 0.075844  
732.814986	 0.074540  
730.886518	 0.073237  
728.958050	 0.071711  
727.029582	 0.069667  
725.101114	 0.067870  
723.172645	 0.066350  
721.244177	 0.065536  
719.315709	 0.065011  
717.387241	 0.065083  
715.458773	 0.064676  
713.530305	 0.064336  
711.601837	 0.064547  
709.673369	 0.065736  
707.744900	 0.067016  
705.816432	 0.068034  
703.887964	 0.068213  
701.959496	 0.069038  
700.031028	 0.069498  
698.102560	 0.069504  
696.174092	 0.069615  
694.245623	 0.070392  
692.317155	 0.071213  
690.388687	 0.072266  
688.460219	 0.073192  
686.531751	 0.074401  
684.603283	 0.075061  
682.674815	 0.076456  
680.746347	 0.077387  
678.817878	 0.078256  
676.889410	 0.079485  
674.960942	 0.080832  
673.032474	 0.081574  
671.104006	 0.082122  
669.175538	 0.082700  
667.247070	 0.087270  
665.318602	 0.088544  
663.390133	 0.089662  
661.461665	 0.091878  
659.533197	 0.094290  
657.604729	 0.095874  
655.676261	 0.097972  
653.747793	 0.100315  
651.819325	 0.102674  
649.890856	 0.104152  
647.962388	 0.105757  
646.033920	 0.106899  
644.105452	 0.108350  
642.176984	 0.109695  
640.248516	 0.111259  
638.320048	 0.112622  
636.391580	 0.114584  
634.463111	 0.116263  
632.534643	 0.118048  
630.606175	 0.118728  
628.677707	 0.118990  
626.749239	 0.119385  
624.820771	 0.120660  
622.892303	 0.121318  
620.963835	 0.122496  
619.035366	 0.124041  
617.106898	 0.126546  
615.178430	 0.130118  
613.249962	 0.134117  
611.321494	 0.137474  
609.393026	 0.140238  
607.464558	 0.142491  
605.536089	 0.145345  
603.607621	 0.147030  
601.679153	 0.148638  
599.750685	 0.150515  
597.822217	 0.153184  
595.893749	 0.154780  
593.965281	 0.156672  
592.036813	 0.159110  
590.108344	 0.161632  
588.179876	 0.163015  
586.251408	 0.164810  
584.322940	 0.166070  
582.394472	 0.167843  
580.466004	 0.168810  
578.537536	 0.169990  
576.609068	 0.170892  
574.680599	 0.173578  
572.752131	 0.175687  
570.823663	 0.177502  
568.895195	 0.178707  
566.966727	 0.180307  
565.038259	 0.182325  
563.109791	 0.184168  
561.181322	 0.187203  
559.252854	 0.189325  
557.324386	 0.190608  
555.395918	 0.194337  
553.467450	 0.197006  
551.538982	 0.199877  
549.610514	 0.202705  
547.682046	 0.205627  
545.753577	 0.208604  
543.825109	 0.211130  
541.896641	 0.212496  
539.968173	 0.215648  
538.039705	 0.217374  
536.111237	 0.218633  
534.182769	 0.218472  
532.254301	 0.218259  
530.325832	 0.217408  
528.397364	 0.215857  
526.468896	 0.214402  
524.540428	 0.211850  
522.611960	 0.207661  
520.683492	 0.203830  
518.755024	 0.197674  
516.826555	 0.193991  
514.898087	 0.190572  
512.969619	 0.187727  
511.041151	 0.184992  
509.112683	 0.184499  
507.184215	 0.183826  
505.255747	 0.183069  
503.327279	 0.180229  
501.398810	 0.179823  
499.470342	 0.178345  
497.541874	 0.177053  
495.613406	 0.177167  
493.684938	 0.176705  
491.756470	 0.176285  
489.828002	 0.176953  
487.899534	 0.175830  
485.971065	 0.174611  
484.042597	 0.172924  
482.114129	 0.172476  
480.185661	 0.171609  
478.257193	 0.169730  
476.328725	 0.166765  
474.400257	 0.165579  
472.471788	 0.164298  
470.543320	 0.164251  
468.614852	 0.164979  
466.686384	 0.166789  
464.757916	 0.167113  
462.829448	 0.169672  
460.900980	 0.172983  
458.972512	 0.175256  
457.044043	 0.176981  
455.115575	 0.178759  
453.187107	 0.176487  
451.258639	 0.174185  
449.330171	 0.175719  
447.401703	 0.175708  
445.473235	 0.173761  
443.544767	 0.174028  
441.616298	 0.172801  
439.687830	 0.174856  
437.759362	 0.174388  
435.830894	 0.172841  
433.902426	 0.169347  
431.973958	 0.168386  
430.045490	 0.168248  
428.117021	 0.169377  
426.188553	 0.169225  
424.260085	 0.169065  
422.331617	 0.167816  
420.403149	 0.170289  
418.474681	 0.175082  
416.546213	 0.178095  
414.617745	 0.178772  
412.689276	 0.182564  
410.760808	 0.189137  
408.832340	 0.195463  
406.903872	 0.197396  
404.975404	 0.197230  
403.046936	 0.197507  
401.118468	 0.203704  
399.190000	 0.202450  
