# Supplementary material for: Thermal properties of poly(N,N-dimethylaminoethyl methacrylate)
Source: PLoS One. 2019 Jun 5;14(6):e0217441. doi: 10.1371/journal.pone.0217441 (PMC6550408; doi:10.1371/journal.pone.0217441)
Supplement: S4 File — (ASC) [file pone.0217441.s004.asc]

PE IR       SUBTECH     SPECTRUM    ASCII       PEDS        1.60        
  -1
APDAMA3.ASC
19/01/04
20:11:44.00
19/01/04
20:11:44.00
GRAMS Format
APDAMA3
399.190000
0


OMNIC,NEW FORMAT (V4B)


0.000000


#HDR
-1
-1
#GR
CM-1
A
0.00000011920928955078
0.0
3999.640000
-1.928468
1868
8
0.838117
-0.018331
#DATA
3999.640000	-0.018331 
3997.711531	-0.018252 
3995.783063	-0.017868 
3993.854595	-0.017658 
3991.926127	-0.017482 
3989.997659	-0.017133 
3988.069191	-0.017355 
3986.140723	-0.017464 
3984.212254	-0.017447 
3982.283786	-0.017223 
3980.355318	-0.017067 
3978.426850	-0.017031 
3976.498382	-0.016721 
3974.569914	-0.016213 
3972.641446	-0.016117 
3970.712978	-0.016220 
3968.784509	-0.016353 
3966.856041	-0.016576 
3964.927573	-0.016666 
3962.999105	-0.016161 
3961.070637	-0.015876 
3959.142169	-0.016088 
3957.213701	-0.016306 
3955.285232	-0.016394 
3953.356764	-0.016402 
3951.428296	-0.015955 
3949.499828	-0.015032 
3947.571360	-0.014494 
3945.642892	-0.014988 
3943.714424	-0.014782 
3941.785956	-0.014752 
3939.857487	-0.015398 
3937.929019	-0.015837 
3936.000551	-0.016090 
3934.072083	-0.015529 
3932.143615	-0.014248 
3930.215147	-0.013470 
3928.286679	-0.014268 
3926.358211	-0.014798 
3924.429742	-0.013650 
3922.501274	-0.013442 
3920.572806	-0.014242 
3918.644338	-0.014446 
3916.715870	-0.014038 
3914.787402	-0.014642 
3912.858934	-0.015652 
3910.930465	-0.016189 
3909.001997	-0.015805 
3907.073529	-0.014732 
3905.145061	-0.012974 
3903.216593	-0.011790 
3901.288125	-0.011813 
3899.359657	-0.012493 
3897.431189	-0.012954 
3895.502720	-0.013154 
3893.574252	-0.012951 
3891.645784	-0.012925 
3889.717316	-0.013586 
3887.788848	-0.013648 
3885.860380	-0.014831 
3883.931912	-0.012964 
3882.003444	-0.011203 
3880.074975	-0.012354 
3878.146507	-0.013416 
3876.218039	-0.013499 
3874.289571	-0.013075 
3872.361103	-0.011457 
3870.432635	-0.011359 
3868.504167	-0.012176 
3866.575698	-0.011518 
3864.647230	-0.011695 
3862.718762	-0.011208 
3860.790294	-0.012526 
3858.861826	-0.012734 
3856.933358	-0.011683 
3855.004890	-0.013753 
3853.076422	-0.014784 
3851.147953	-0.012128 
3849.219485	-0.011686 
3847.291017	-0.013122 
3845.362549	-0.013742 
3843.434081	-0.012563 
3841.505613	-0.011211 
3839.577145	-0.010043 
3837.648677	-0.011927 
3835.720208	-0.012380 
3833.791740	-0.012172 
3831.863272	-0.012833 
3829.934804	-0.013514 
3828.006336	-0.012863 
3826.077868	-0.012665 
3824.149400	-0.012086 
3822.220931	-0.012453 
3820.292463	-0.011235 
3818.363995	-0.010415 
3816.435527	-0.013072 
3814.507059	-0.014876 
3812.578591	-0.013556 
3810.650123	-0.014359 
3808.721655	-0.014786 
3806.793186	-0.015246 
3804.864718	-0.013063 
3802.936250	-0.012154 
3801.007782	-0.012597 
3799.079314	-0.011251 
3797.150846	-0.010923 
3795.222378	-0.013233 
3793.293910	-0.013948 
3791.365441	-0.014834 
3789.436973	-0.015067 
3787.508505	-0.014943 
3785.580037	-0.013655 
3783.651569	-0.013358 
3781.723101	-0.013979 
3779.794633	-0.014694 
3777.866164	-0.014371 
3775.937696	-0.014611 
3774.009228	-0.014888 
3772.080760	-0.014619 
3770.152292	-0.014087 
3768.223824	-0.013738 
3766.295356	-0.013108 
3764.366888	-0.013701 
3762.438419	-0.013284 
3760.509951	-0.013649 
3758.581483	-0.012051 
3756.653015	-0.011623 
3754.724547	-0.011580 
3752.796079	-0.012797 
3750.867611	-0.010198 
3748.939143	-0.008904 
3747.010674	-0.008012 
3745.082206	-0.011561 
3743.153738	-0.013449 
3741.225270	-0.007720 
3739.296802	-0.006866 
3737.368334	-0.006761 
3735.439866	-0.003949 
3733.511397	-0.004236 
3731.582929	-0.008715 
3729.654461	-0.010134 
3727.725993	-0.009266 
3725.797525	-0.008198 
3723.869057	-0.007419 
3721.940589	-0.008287 
3720.012121	-0.009412 
3718.083652	-0.009532 
3716.155184	-0.009062 
3714.226716	-0.008157 
3712.298248	-0.007832 
3710.369780	-0.006567 
3708.441312	-0.008226 
3706.512844	-0.009370 
3704.584376	-0.009197 
3702.655907	-0.008951 
3700.727439	-0.008744 
3698.798971	-0.008922 
3696.870503	-0.008510 
3694.942035	-0.007235 
3693.013567	-0.005127 
3691.085099	-0.002855 
3689.156630	-0.001193 
3687.228162	-0.002734 
3685.299694	-0.000909 
3683.371226	0.000057  
3681.442758	0.001771  
3679.514290	0.004087  
3677.585822	0.006235  
3675.657354	0.007323  
3673.728885	0.009422  
3671.800417	0.010683  
3669.871949	0.011850  
3667.943481	0.012728  
3666.015013	0.012744  
3664.086545	0.013026  
3662.158077	0.014243  
3660.229608	0.015844  
3658.301140	0.017139  
3656.372672	0.018089  
3654.444204	0.021077  
3652.515736	0.023906  
3650.587268	0.026946  
3648.658800	0.033060  
3646.730332	0.034669  
3644.801863	0.033390  
3642.873395	0.034335  
3640.944927	0.035838  
3639.016459	0.037584  
3637.087991	0.039162  
3635.159523	0.041574  
3633.231055	0.045017  
3631.302587	0.048176  
3629.374118	0.049871  
3627.445650	0.054730  
3625.517182	0.058359  
3623.588714	0.060657  
3621.660246	0.064328  
3619.731778	0.069824  
3617.803310	0.075868  
3615.874841	0.080503  
3613.946373	0.085306  
3612.017905	0.089835  
3610.089437	0.092746  
3608.160969	0.097295  
3606.232501	0.102131  
3604.304033	0.105487  
3602.375565	0.110110  
3600.447096	0.116747  
3598.518628	0.122494  
3596.590160	0.127477  
3594.661692	0.132820  
3592.733224	0.138503  
3590.804756	0.143187  
3588.876288	0.148965  
3586.947820	0.157284  
3585.019351	0.162429  
3583.090883	0.166077  
3581.162415	0.171273  
3579.233947	0.177173  
3577.305479	0.183016  
3575.377011	0.188382  
3573.448543	0.194170  
3571.520074	0.199980  
3569.591606	0.206498  
3567.663138	0.215034  
3565.734670	0.224202  
3563.806202	0.227296  
3561.877734	0.230922  
3559.949266	0.236023  
3558.020798	0.241610  
3556.092329	0.246678  
3554.163861	0.252653  
3552.235393	0.259080  
3550.306925	0.264625  
3548.378457	0.269438  
3546.449989	0.275766  
3544.521521	0.281055  
3542.593053	0.284211  
3540.664584	0.286733  
3538.736116	0.290681  
3536.807648	0.295111  
3534.879180	0.299065  
3532.950712	0.301933  
3531.022244	0.306117  
3529.093776	0.310793  
3527.165307	0.315510  
3525.236839	0.319001  
3523.308371	0.322829  
3521.379903	0.325276  
3519.451435	0.328099  
3517.522967	0.331302  
3515.594499	0.334939  
3513.666031	0.338356  
3511.737562	0.342560  
3509.809094	0.346765  
3507.880626	0.350313  
3505.952158	0.353251  
3504.023690	0.357858  
3502.095222	0.361797  
3500.166754	0.364425  
3498.238286	0.366743  
3496.309817	0.370146  
3494.381349	0.373289  
3492.452881	0.376683  
3490.524413	0.379886  
3488.595945	0.383655  
3486.667477	0.387049  
3484.739009	0.390610  
3482.810540	0.394054  
3480.882072	0.397905  
3478.953604	0.400726  
3477.025136	0.404191  
3475.096668	0.407876  
3473.168200	0.411361  
3471.239732	0.414144  
3469.311264	0.417558  
3467.382795	0.420889  
3465.454327	0.424345  
3463.525859	0.427421  
3461.597391	0.430887  
3459.668923	0.433748  
3457.740455	0.436625  
3455.811987	0.438862  
3453.883519	0.441408  
3451.955050	0.443693  
3450.026582	0.446227  
3448.098114	0.448564  
3446.169646	0.450859  
3444.241178	0.451788  
3442.312710	0.452808  
3440.384242	0.453154  
3438.455773	0.453564  
3436.527305	0.453624  
3434.598837	0.453693  
3432.670369	0.452868  
3430.741901	0.451813  
3428.813433	0.450099  
3426.884965	0.448522  
3424.956497	0.446286  
3423.028028	0.444096  
3421.099560	0.441315  
3419.171092	0.437941  
3417.242624	0.433840  
3415.314156	0.430048  
3413.385688	0.426154  
3411.457220	0.421905  
3409.528752	0.417338  
3407.600283	0.413022  
3405.671815	0.408289  
3403.743347	0.403816  
3401.814879	0.399046  
3399.886411	0.393913  
3397.957943	0.388656  
3396.029475	0.383984  
3394.101006	0.378800  
3392.172538	0.373638  
3390.244070	0.367943  
3388.315602	0.362465  
3386.387134	0.356871  
3384.458666	0.350989  
3382.530198	0.344900  
3380.601730	0.338693  
3378.673261	0.332398  
3376.744793	0.326075  
3374.816325	0.319516  
3372.887857	0.313026  
3370.959389	0.306437  
3369.030921	0.299758  
3367.102453	0.293002  
3365.173985	0.286293  
3363.245516	0.279669  
3361.317048	0.273236  
3359.388580	0.266651  
3357.460112	0.260089  
3355.531644	0.253830  
3353.603176	0.247682  
3351.674708	0.241372  
3349.746239	0.235158  
3347.817771	0.229239  
3345.889303	0.223620  
3343.960835	0.217894  
3342.032367	0.212347  
3340.103899	0.207133  
3338.175431	0.201942  
3336.246963	0.196892  
3334.318494	0.192136  
3332.390026	0.187401  
3330.461558	0.182717  
3328.533090	0.178279  
3326.604622	0.174083  
3324.676154	0.169995  
3322.747686	0.166027  
3320.819217	0.162177  
3318.890749	0.158444  
3316.962281	0.154874  
3315.033813	0.151459  
3313.105345	0.148350  
3311.176877	0.145388  
3309.248409	0.142421  
3307.319941	0.139780  
3305.391472	0.137018  
3303.463004	0.134381  
3301.534536	0.132062  
3299.606068	0.129876  
3297.677600	0.128025  
3295.749132	0.126200  
3293.820664	0.124240  
3291.892196	0.122378  
3289.963727	0.120786  
3288.035259	0.119389  
3286.106791	0.118030  
3284.178323	0.116728  
3282.249855	0.115531  
3280.321387	0.114296  
3278.392919	0.113268  
3276.464450	0.112428  
3274.535982	0.111541  
3272.607514	0.110606  
3270.679046	0.109567  
3268.750578	0.108427  
3266.822110	0.107563  
3264.893642	0.106718  
3262.965174	0.105833  
3261.036705	0.104926  
3259.108237	0.104051  
3257.179769	0.103061  
3255.251301	0.102086  
3253.322833	0.101018  
3251.394365	0.099863  
3249.465897	0.098584  
3247.537429	0.097363  
3245.608960	0.096093  
3243.680492	0.094934  
3241.752024	0.093522  
3239.823556	0.092086  
3237.895088	0.090778  
3235.966620	0.089445  
3234.038152	0.087949  
3232.109683	0.086415  
3230.181215	0.084959  
3228.252747	0.083553  
3226.324279	0.082208  
3224.395811	0.080749  
3222.467343	0.079242  
3220.538875	0.077973  
3218.610407	0.076745  
3216.681938	0.075334  
3214.753470	0.074013  
3212.825002	0.072848  
3210.896534	0.071456  
3208.968066	0.070219  
3207.039598	0.069008  
3205.111130	0.067757  
3203.182662	0.066557  
3201.254193	0.065380  
3199.325725	0.064203  
3197.397257	0.063174  
3195.468789	0.062108  
3193.540321	0.060915  
3191.611853	0.059879  
3189.683385	0.058848  
3187.754916	0.057772  
3185.826448	0.056797  
3183.897980	0.056046  
3181.969512	0.055239  
3180.041044	0.054347  
3178.112576	0.053637  
3176.184108	0.053129  
3174.255640	0.052348  
3172.327171	0.051605  
3170.398703	0.051008  
3168.470235	0.050469  
3166.541767	0.049980  
3164.613299	0.049551  
3162.684831	0.049084  
3160.756363	0.048635  
3158.827895	0.048200  
3156.899426	0.047839  
3154.970958	0.047611  
3153.042490	0.047309  
3151.114022	0.046934  
3149.185554	0.046762  
3147.257086	0.046610  
3145.328618	0.046408  
3143.400149	0.046254  
3141.471681	0.046132  
3139.543213	0.045953  
3137.614745	0.045835  
3135.686277	0.045768  
3133.757809	0.045743  
3131.829341	0.045945  
3129.900873	0.045956  
3127.972404	0.045832  
3126.043936	0.046023  
3124.115468	0.046173  
3122.187000	0.046412  
3120.258532	0.046539  
3118.330064	0.046561  
3116.401596	0.046834  
3114.473128	0.047153  
3112.544659	0.047419  
3110.616191	0.047720  
3108.687723	0.048056  
3106.759255	0.048275  
3104.830787	0.048496  
3102.902319	0.048833  
3100.973851	0.049355  
3099.045382	0.049794  
3097.116914	0.050128  
3095.188446	0.050625  
3093.259978	0.051163  
3091.331510	0.051550  
3089.403042	0.051976  
3087.474574	0.052559  
3085.546106	0.053219  
3083.617637	0.053767  
3081.689169	0.054395  
3079.760701	0.055094  
3077.832233	0.055787  
3075.903765	0.056425  
3073.975297	0.057194  
3072.046829	0.058167  
3070.118361	0.059206  
3068.189892	0.060207  
3066.261424	0.061370  
3064.332956	0.062741  
3062.404488	0.064133  
3060.476020	0.065507  
3058.547552	0.067112  
3056.619084	0.068926  
3054.690615	0.070989  
3052.762147	0.073061  
3050.833679	0.075309  
3048.905211	0.077880  
3046.976743	0.080870  
3045.048275	0.083948  
3043.119807	0.087298  
3041.191339	0.091010  
3039.262870	0.095122  
3037.334402	0.099549  
3035.405934	0.104436  
3033.477466	0.109671  
3031.548998	0.115295  
3029.620530	0.121350  
3027.692062	0.127472  
3025.763594	0.134038  
3023.835125	0.141053  
3021.906657	0.148411  
3019.978189	0.156222  
3018.049721	0.164279  
3016.121253	0.172813  
3014.192785	0.181759  
3012.264317	0.191020  
3010.335848	0.200474  
3008.407380	0.209900  
3006.478912	0.219373  
3004.550444	0.229122  
3002.621976	0.238819  
3000.693508	0.248191  
2998.765040	0.257449  
2996.836572	0.266424  
2994.908103	0.275016  
2992.979635	0.283158  
2991.051167	0.290574  
2989.122699	0.297485  
2987.194231	0.303916  
2985.265763	0.309454  
2983.337295	0.314120  
2981.408826	0.317770  
2979.480358	0.320190  
2977.551890	0.321461  
2975.623422	0.321464  
2973.694954	0.320133  
2971.766486	0.317731  
2969.838018	0.314659  
2967.909550	0.311513  
2965.981081	0.308970  
2964.052613	0.307838  
2962.124145	0.308611  
2960.195677	0.311534  
2958.267209	0.316331  
2956.338741	0.322363  
2954.410273	0.329144  
2952.481805	0.335920  
2950.553336	0.341270  
2948.624868	0.344070  
2946.696400	0.343480  
2944.767932	0.339213  
2942.839464	0.331813  
2940.910996	0.322138  
2938.982528	0.310787  
2937.054059	0.298500  
2935.125591	0.285819  
2933.197123	0.272980  
2931.268655	0.260172  
2929.340187	0.247557  
2927.411719	0.235152  
2925.483251	0.223195  
2923.554783	0.212257  
2921.626314	0.202589  
2919.697846	0.194371  
2917.769378	0.188313  
2915.840910	0.185149  
2913.912442	0.184808  
2911.983974	0.185665  
2910.055506	0.185935  
2908.127038	0.185108  
2906.198569	0.183731  
2904.270101	0.182219  
2902.341633	0.180664  
2900.413165	0.179116  
2898.484697	0.177718  
2896.556229	0.176569  
2894.627761	0.175541  
2892.699292	0.174378  
2890.770824	0.173128  
2888.842356	0.171786  
2886.913888	0.170332  
2884.985420	0.168654  
2883.056952	0.166733  
2881.128484	0.164705  
2879.200016	0.162607  
2877.271547	0.160460  
2875.343079	0.158462  
2873.414611	0.156910  
2871.486143	0.156035  
2869.557675	0.155828  
2867.629207	0.155882  
2865.700739	0.155385  
2863.772271	0.153721  
2861.843802	0.150892  
2859.915334	0.147310  
2857.986866	0.143214  
2856.058398	0.138553  
2854.129930	0.132990  
2852.201462	0.126188  
2850.272994	0.119605  
2848.344525	0.116793  
2846.416057	0.118638  
2844.487589	0.122447  
2842.559121	0.126567  
2840.630653	0.131268  
2838.702185	0.137071  
2836.773717	0.144270  
2834.845249	0.153141  
2832.916780	0.163655  
2830.988312	0.175674  
2829.059844	0.188656  
2827.131376	0.201344  
2825.202908	0.211863  
2823.274440	0.218235  
2821.345972	0.218706  
2819.417504	0.212810  
2817.489035	0.201698  
2815.560567	0.187846  
2813.632099	0.174393  
2811.703631	0.163861  
2809.775163	0.157130  
2807.846695	0.153646  
2805.918227	0.152364  
2803.989758	0.152261  
2802.061290	0.152578  
2800.132822	0.152959  
2798.204354	0.153417  
2796.275886	0.154100  
2794.347418	0.155556  
2792.418950	0.158270  
2790.490482	0.162488  
2788.562013	0.168214  
2786.633545	0.175158  
2784.705077	0.183156  
2782.776609	0.192205  
2780.848141	0.202029  
2778.919673	0.211951  
2776.991205	0.221368  
2775.062737	0.229471  
2773.134268	0.235104  
2771.205800	0.237093  
2769.277332	0.234730  
2767.348864	0.227902  
2765.420396	0.217060  
2763.491928	0.203209  
2761.563460	0.187252  
2759.634991	0.169944  
2757.706523	0.152118  
2755.778055	0.134770  
2753.849587	0.118891  
2751.921119	0.105245  
2749.992651	0.094235  
2748.064183	0.085809  
2746.135715	0.079640  
2744.207246	0.075300  
2742.278778	0.072346  
2740.350310	0.070478  
2738.421842	0.069415  
2736.493374	0.068759  
2734.564906	0.068212  
2732.636438	0.067613  
2730.707970	0.066958  
2728.779501	0.066207  
2726.851033	0.065222  
2724.922565	0.063826  
2722.994097	0.062066  
2721.065629	0.060030  
2719.137161	0.057802  
2717.208693	0.055520  
2715.280224	0.053109  
2713.351756	0.050480  
2711.423288	0.047686  
2709.494820	0.044541  
2707.566352	0.041114  
2705.637884	0.037680  
2703.709416	0.034443  
2701.780948	0.031646  
2699.852479	0.029332  
2697.924011	0.027481  
2695.995543	0.026020  
2694.067075	0.024978  
2692.138607	0.024206  
2690.210139	0.023591  
2688.281671	0.023156  
2686.353202	0.022841  
2684.424734	0.022580  
2682.496266	0.022319  
2680.567798	0.022033  
2678.639330	0.021755  
2676.710862	0.021470  
2674.782394	0.021179  
2672.853926	0.020935  
2670.925457	0.020704  
2668.996989	0.020586  
2667.068521	0.020561  
2665.140053	0.020548  
2663.211585	0.020542  
2661.283117	0.020582  
2659.354649	0.020647  
2657.426181	0.020724  
2655.497712	0.020832  
2653.569244	0.020915  
2651.640776	0.021025  
2649.712308	0.021214  
2647.783840	0.021373  
2645.855372	0.021463  
2643.926904	0.021498  
2641.998435	0.021443  
2640.069967	0.021303  
2638.141499	0.021164  
2636.213031	0.020991  
2634.284563	0.020805  
2632.356095	0.020693  
2630.427627	0.020595  
2628.499159	0.020549  
2626.570690	0.020589  
2624.642222	0.020636  
2622.713754	0.020701  
2620.785286	0.020784  
2618.856818	0.020889  
2616.928350	0.021092  
2614.999882	0.021296  
2613.071414	0.021454  
2611.142945	0.021675  
2609.214477	0.021925  
2607.286009	0.022151  
2605.357541	0.022387  
2603.429073	0.022647  
2601.500605	0.022878  
2599.572137	0.023091  
2597.643668	0.023301  
2595.715200	0.023436  
2593.786732	0.023543  
2591.858264	0.023685  
2589.929796	0.023869  
2588.001328	0.024089  
2586.072860	0.024282  
2584.144392	0.024549  
2582.215923	0.024840  
2580.287455	0.025119  
2578.358987	0.025410  
2576.430519	0.025676  
2574.502051	0.025937  
2572.573583	0.026188  
2570.645115	0.026439  
2568.716647	0.026701  
2566.788178	0.027015  
2564.859710	0.027301  
2562.931242	0.027542  
2561.002774	0.027840  
2559.074306	0.028103  
2557.145838	0.028252  
2555.217370	0.028430  
2553.288901	0.028637  
2551.360433	0.028824  
2549.431965	0.029062  
2547.503497	0.029335  
2545.575029	0.029552  
2543.646561	0.029815  
2541.718093	0.030077  
2539.789625	0.030313  
2537.861156	0.030552  
2535.932688	0.030790  
2534.004220	0.031046  
2532.075752	0.031275  
2530.147284	0.031589  
2528.218816	0.031904  
2526.290348	0.032252  
2524.361880	0.032581  
2522.433411	0.032813  
2520.504943	0.033044  
2518.576475	0.033238  
2516.648007	0.033398  
2514.719539	0.033550  
2512.791071	0.033756  
2510.862603	0.033968  
2508.934134	0.034164  
2507.005666	0.034345  
2505.077198	0.034459  
2503.148730	0.034568  
2501.220262	0.034555  
2499.291794	0.034399  
2497.363326	0.034157  
2495.434858	0.033879  
2493.506389	0.033633  
2491.577921	0.033437  
2489.649453	0.033278  
2487.720985	0.033096  
2485.792517	0.032891  
2483.864049	0.032707  
2481.935581	0.032528  
2480.007113	0.032385  
2478.078644	0.032310  
2476.150176	0.032247  
2474.221708	0.032206  
2472.293240	0.032181  
2470.364772	0.032176  
2468.436304	0.032218  
2466.507836	0.032264  
2464.579367	0.032276  
2462.650899	0.032260  
2460.722431	0.032276  
2458.793963	0.032260  
2456.865495	0.032295  
2454.937027	0.032380  
2453.008559	0.032393  
2451.080091	0.032421  
2449.151622	0.032507  
2447.223154	0.032540  
2445.294686	0.032559  
2443.366218	0.032598  
2441.437750	0.032586  
2439.509282	0.032585  
2437.580814	0.032592  
2435.652346	0.032574  
2433.723877	0.032498  
2431.795409	0.032264  
2429.866941	0.031858  
2427.938473	0.031248  
2426.010005	0.030926  
2424.081537	0.031209  
2422.153069	0.031636  
2420.224600	0.031861  
2418.296132	0.031893  
2416.367664	0.031908  
2414.439196	0.031986  
2412.510728	0.032058  
2410.582260	0.032104  
2408.653792	0.032110  
2406.725324	0.032085  
2404.796855	0.032015  
2402.868387	0.031986  
2400.939919	0.031945  
2399.011451	0.031912  
2397.082983	0.031886  
2395.154515	0.031877  
2393.226047	0.031821  
2391.297579	0.031742  
2389.369110	0.031737  
2387.440642	0.031789  
2385.512174	0.031862  
2383.583706	0.031999  
2381.655238	0.032014  
2379.726770	0.031955  
2377.798302	0.031933  
2375.869833	0.031934  
2373.941365	0.031926  
2372.012897	0.031963  
2370.084429	0.031964  
2368.155961	0.032020  
2366.227493	0.031965  
2364.299025	0.032020  
2362.370557	0.032315  
2360.442088	0.032481  
2358.513620	0.032517  
2356.585152	0.032759  
2354.656684	0.032809  
2352.728216	0.032647  
2350.799748	0.032699  
2348.871280	0.032928  
2346.942811	0.033104  
2345.014343	0.033179  
2343.085875	0.033432  
2341.157407	0.033352  
2339.228939	0.033651  
2337.300471	0.033985  
2335.372003	0.034318  
2333.443535	0.034617  
2331.515066	0.035052  
2329.586598	0.035446  
2327.658130	0.035650  
2325.729662	0.035828  
2323.801194	0.035890  
2321.872726	0.035837  
2319.944258	0.035956  
2318.015790	0.036047  
2316.087321	0.035934  
2314.158853	0.035852  
2312.230385	0.035912  
2310.301917	0.036034  
2308.373449	0.035990  
2306.444981	0.035852  
2304.516513	0.035661  
2302.588044	0.035539  
2300.659576	0.035534  
2298.731108	0.035438  
2296.802640	0.035344  
2294.874172	0.035285  
2292.945704	0.035245  
2291.017236	0.035206  
2289.088768	0.035154  
2287.160299	0.035168  
2285.231831	0.035198  
2283.303363	0.035224  
2281.374895	0.035263  
2279.446427	0.035351  
2277.517959	0.035390  
2275.589491	0.035455  
2273.661023	0.035578  
2271.732554	0.035686  
2269.804086	0.035788  
2267.875618	0.036008  
2265.947150	0.036230  
2264.018682	0.036452  
2262.090214	0.036657  
2260.161746	0.036882  
2258.233277	0.037092  
2256.304809	0.037286  
2254.376341	0.037443  
2252.447873	0.037627  
2250.519405	0.037742  
2248.590937	0.037818  
2246.662469	0.037880  
2244.734001	0.037949  
2242.805532	0.038016  
2240.877064	0.038099  
2238.948596	0.038221  
2237.020128	0.038366  
2235.091660	0.038457  
2233.163192	0.038597  
2231.234724	0.038693  
2229.306256	0.038800  
2227.377787	0.038919  
2225.449319	0.039023  
2223.520851	0.039133  
2221.592383	0.039217  
2219.663915	0.039339  
2217.735447	0.039505  
2215.806979	0.039674  
2213.878510	0.039867  
2211.950042	0.040095  
2210.021574	0.040311  
2208.093106	0.040496  
2206.164638	0.040741  
2204.236170	0.041034  
2202.307702	0.041246  
2200.379234	0.041487  
2198.450765	0.041782  
2196.522297	0.042053  
2194.593829	0.042313  
2192.665361	0.042550  
2190.736893	0.042800  
2188.808425	0.043073  
2186.879957	0.043315  
2184.951489	0.043562  
2183.023020	0.043861  
2181.094552	0.044158  
2179.166084	0.044452  
2177.237616	0.044813  
2175.309148	0.045239  
2173.380680	0.045695  
2171.452212	0.046178  
2169.523743	0.046695  
2167.595275	0.046958  
2165.666807	0.047168  
2163.738339	0.047600  
2161.809871	0.048082  
2159.881403	0.048484  
2157.952935	0.048856  
2156.024467	0.049201  
2154.095998	0.049586  
2152.167530	0.049943  
2150.239062	0.050287  
2148.310594	0.050714  
2146.382126	0.051092  
2144.453658	0.051445  
2142.525190	0.051773  
2140.596722	0.052179  
2138.668253	0.052634  
2136.739785	0.053106  
2134.811317	0.053498  
2132.882849	0.053838  
2130.954381	0.054242  
2129.025913	0.054608  
2127.097445	0.054960  
2125.168976	0.055325  
2123.240508	0.055742  
2121.312040	0.056155  
2119.383572	0.056525  
2117.455104	0.056921  
2115.526636	0.057388  
2113.598168	0.057777  
2111.669700	0.058047  
2109.741231	0.058371  
2107.812763	0.058701  
2105.884295	0.059049  
2103.955827	0.059376  
2102.027359	0.059693  
2100.098891	0.060051  
2098.170423	0.060438  
2096.241955	0.060726  
2094.313486	0.061022  
2092.385018	0.061437  
2090.456550	0.061984  
2088.528082	0.062441  
2086.599614	0.062754  
2084.671146	0.063100  
2082.742678	0.063528  
2080.814209	0.063954  
2078.885741	0.064333  
2076.957273	0.064747  
2075.028805	0.065174  
2073.100337	0.065588  
2071.171869	0.066018  
2069.243401	0.066490  
2067.314933	0.067021  
2065.386464	0.067821  
2063.457996	0.068215  
2061.529528	0.068384  
2059.601060	0.068844  
2057.672592	0.069318  
2055.744124	0.069771  
2053.815656	0.070283  
2051.887188	0.070754  
2049.958719	0.071176  
2048.030251	0.071612  
2046.101783	0.072039  
2044.173315	0.072505  
2042.244847	0.073144  
2040.316379	0.073586  
2038.387911	0.073653  
2036.459442	0.073842  
2034.530974	0.074206  
2032.602506	0.074573  
2030.674038	0.074785  
2028.745570	0.074984  
2026.817102	0.075263  
2024.888634	0.075514  
2022.960166	0.075779  
2021.031697	0.076046  
2019.103229	0.076557  
2017.174761	0.077221  
2015.246293	0.077190  
2013.317825	0.076962  
2011.389357	0.077110  
2009.460889	0.077455  
2007.532420	0.077829  
2005.603952	0.078047  
2003.675484	0.078242  
2001.747016	0.078493  
1999.818548	0.078837  
1997.890080	0.079192  
1995.961612	0.079469  
1994.033144	0.080109  
1992.104675	0.081205  
1990.176207	0.081408  
1988.247739	0.081379  
1986.319271	0.081330  
1984.390803	0.081322  
1982.462335	0.081619  
1980.533867	0.081911  
1978.605399	0.082143  
1976.676930	0.082345  
1974.748462	0.082599  
1972.819994	0.082810  
1970.891526	0.083084  
1968.963058	0.083723  
1967.034590	0.084770  
1965.106122	0.084645  
1963.177653	0.084165  
1961.249185	0.084379  
1959.320717	0.084658  
1957.392249	0.084918  
1955.463781	0.085293  
1953.535313	0.085446  
1951.606845	0.085506  
1949.678377	0.085780  
1947.749908	0.086300  
1945.821440	0.087025  
1943.892972	0.087838  
1941.964504	0.088792  
1940.036036	0.088301  
1938.107568	0.087874  
1936.179100	0.088179  
1934.250632	0.088594  
1932.322163	0.088974  
1930.393695	0.089106  
1928.465227	0.089369  
1926.536759	0.089709  
1924.608291	0.090671  
1922.679823	0.092310  
1920.751355	0.092168  
1918.822886	0.091652  
1916.894418	0.092484  
1914.965950	0.092753  
1913.037482	0.093008  
1911.109014	0.093976  
1909.180546	0.095293  
1907.252078	0.095543  
1905.323610	0.095445  
1903.395141	0.095813  
1901.466673	0.096562  
1899.538205	0.097232  
1897.609737	0.098124  
1895.681269	0.099525  
1893.752801	0.100614  
1891.824333	0.101020  
1889.895865	0.102532  
1887.967396	0.103604  
1886.038928	0.104091  
1884.110460	0.105118  
1882.181992	0.106159  
1880.253524	0.107232  
1878.325056	0.108569  
1876.396588	0.109722  
1874.468119	0.111185  
1872.539651	0.112786  
1870.611183	0.114976  
1868.682715	0.118589  
1866.754247	0.120670  
1864.825779	0.120325  
1862.897311	0.121316  
1860.968843	0.123330  
1859.040374	0.125620  
1857.111906	0.127350  
1855.183438	0.129289  
1853.254970	0.131516  
1851.326502	0.134277  
1849.398034	0.137458  
1847.469566	0.141533  
1845.541098	0.143725  
1843.612629	0.147701  
1841.684161	0.151698  
1839.755693	0.154481  
1837.827225	0.158653  
1835.898757	0.163725  
1833.970289	0.168180  
1832.041821	0.173245  
1830.113352	0.180627  
1828.184884	0.189514  
1826.256416	0.195179  
1824.327948	0.205153  
1822.399480	0.215127  
1820.471012	0.226179  
1818.542544	0.239437  
1816.614076	0.256131  
1814.685607	0.273049  
1812.757139	0.292241  
1810.828671	0.312188  
1808.900203	0.331403  
1806.971735	0.343676  
1805.043267	0.351568  
1803.114799	0.350838  
1801.186331	0.344648  
1799.257862	0.328557  
1797.329394	0.312511  
1795.400926	0.296349  
1793.472458	0.282739  
1791.543990	0.272679  
1789.615522	0.268944  
1787.687054	0.269152  
1785.758585	0.275789  
1783.830117	0.287605  
1781.901649	0.302197  
1779.973181	0.320991  
1778.044713	0.342520  
1776.116245	0.365721  
1774.187777	0.393252  
1772.259309	0.430898  
1770.330840	0.480913  
1768.402372	0.518963  
1766.473904	0.567816  
1764.545436	0.601693  
1762.616968	0.625638  
1760.688500	0.627451  
1758.760032	0.612980  
1756.831564	0.578021  
1754.903095	0.540052  
1752.974627	0.511326  
1751.046159	0.491001  
1749.117691	0.482310  
1747.189223	0.493776  
1745.260755	0.514122  
1743.332287	0.553992  
1741.403818	0.597577  
1739.475350	0.656200  
1737.546882	0.711387  
1735.618414	0.748297  
1733.689946	0.791868  
1731.761478	0.833973  
1729.833010	0.837009  
1727.904542	0.838117  
1725.976073	0.818183  
1724.047605	0.794171  
1722.119137	0.746750  
1720.190669	0.707155  
1718.262201	0.645006  
1716.333733	0.568887  
1714.405265	0.499794  
1712.476797	0.441504  
1710.548328	0.388329  
1708.619860	0.341037  
1706.691392	0.302174  
1704.762924	0.265039  
1702.834456	0.240245  
1700.905988	0.219670  
1698.977520	0.203293  
1697.049051	0.195697  
1695.120583	0.179135  
1693.192115	0.172905  
1691.263647	0.170886  
1689.335179	0.172421  
1687.406711	0.175013  
1685.478243	0.174961  
1683.549775	0.191063  
1681.621306	0.203234  
1679.692838	0.212044  
1677.764370	0.218743  
1675.835902	0.223896  
1673.907434	0.232363  
1671.978966	0.235602  
1670.050498	0.235092  
1668.122029	0.231620  
1666.193561	0.226314  
1664.265093	0.220809  
1662.336625	0.216338  
1660.408157	0.213280  
1658.479689	0.211706  
1656.551221	0.212161  
1654.622753	0.210041  
1652.694284	0.217186  
1650.765816	0.225556  
1648.837348	0.230634  
1646.908880	0.236459  
1644.980412	0.238610  
1643.051944	0.239633  
1641.123476	0.239920  
1639.195008	0.240263  
1637.266539	0.239355  
1635.338071	0.238004  
1633.409603	0.236447  
1631.481135	0.235180  
1629.552667	0.230726  
1627.624199	0.225788  
1625.695731	0.220161  
1623.767262	0.215502  
1621.838794	0.209934  
1619.910326	0.204740  
1617.981858	0.197848  
1616.053390	0.190782  
1614.124922	0.184963  
1612.196454	0.179065  
1610.267986	0.172878  
1608.339517	0.167224  
1606.411049	0.160324  
1604.482581	0.153414  
1602.554113	0.146888  
1600.625645	0.139952  
1598.697177	0.133044  
1596.768709	0.127450  
1594.840241	0.122788  
1592.911772	0.118336  
1590.983304	0.114443  
1589.054836	0.110718  
1587.126368	0.107157  
1585.197900	0.103978  
1583.269432	0.101105  
1581.340964	0.098214  
1579.412495	0.095769  
1577.484027	0.092558  
1575.555559	0.091383  
1573.627091	0.091717  
1571.698623	0.090252  
1569.770155	0.089802  
1567.841687	0.089959  
1565.913219	0.088637  
1563.984750	0.087706  
1562.056282	0.084593  
1560.127814	0.079277  
1558.199346	0.084455  
1556.270878	0.082716  
1554.342410	0.081348  
1552.413942	0.080210  
1550.485474	0.080720  
1548.557005	0.080493  
1546.628537	0.079223  
1544.700069	0.082264  
1542.771601	0.084283  
1540.843133	0.085610  
1538.914665	0.088925  
1536.986197	0.092575  
1535.057728	0.095701  
1533.129260	0.103873  
1531.200792	0.109345  
1529.272324	0.112703  
1527.343856	0.117748  
1525.415388	0.123286  
1523.486920	0.124548  
1521.558452	0.127520  
1519.629983	0.128123  
1517.701515	0.130278  
1515.773047	0.132762  
1513.844579	0.134142  
1511.916111	0.137389  
1509.987643	0.145920  
1508.059175	0.152843  
1506.130707	0.166599  
1504.202238	0.172686  
1502.273770	0.183837  
1500.345302	0.196371  
1498.416834	0.214483  
1496.488366	0.237747  
1494.559898	0.265081  
1492.631430	0.285664  
1490.702961	0.313556  
1488.774493	0.348848  
1486.846025	0.369488  
1484.917557	0.382900  
1482.989089	0.395950  
1481.060621	0.410148  
1479.132153	0.424546  
1477.203685	0.436659  
1475.275216	0.453910  
1473.346748	0.468273  
1471.418280	0.491320  
1469.489812	0.503974  
1467.561344	0.514144  
1465.632876	0.519958  
1463.704408	0.526417  
1461.775940	0.528748  
1459.847471	0.532180  
1457.919003	0.531426  
1455.990535	0.526230  
1454.062067	0.514741  
1452.133599	0.499446  
1450.205131	0.478502  
1448.276663	0.458744  
1446.348194	0.436201  
1444.419726	0.415981  
1442.491258	0.393082  
1440.562790	0.368545  
1438.634322	0.345984  
1436.705854	0.322000  
1434.777386	0.299703  
1432.848918	0.284440  
1430.920449	0.267814  
1428.991981	0.251899  
1427.063513	0.238223  
1425.135045	0.227972  
1423.206577	0.218699  
1421.278109	0.210364  
1419.349641	0.204761  
1417.421173	0.201621  
1415.492704	0.196569  
1413.564236	0.192628  
1411.635768	0.192553  
1409.707300	0.195197  
1407.778832	0.199561  
1405.850364	0.207887  
1403.921896	0.220624  
1401.993427	0.231698  
1400.064959	0.241795  
1398.136491	0.254043  
1396.208023	0.262191  
1394.279555	0.269731  
1392.351087	0.273673  
1390.422619	0.271168  
1388.494151	0.254587  
1386.565682	0.201133  
1384.637214	0.140950  
1382.708746	0.135181  
1380.780278	0.160564  
1378.851810	0.169650  
1376.923342	0.168066  
1374.994874	0.168568  
1373.066405	0.173737  
1371.137937	0.177565  
1369.209469	0.182897  
1367.281001	0.187161  
1365.352533	0.189645  
1363.424065	0.191914  
1361.495597	0.192409  
1359.567129	0.189235  
1357.638660	0.186617  
1355.710192	0.184141  
1353.781724	0.181775  
1351.853256	0.179258  
1349.924788	0.178113  
1347.996320	0.177346  
1346.067852	0.177473  
1344.139384	0.178354  
1342.210915	0.180651  
1340.282447	0.185296  
1338.353979	0.188966  
1336.425511	0.188154  
1334.497043	0.186751  
1332.568575	0.185144  
1330.640107	0.183349  
1328.711638	0.180940  
1326.783170	0.179033  
1324.854702	0.178099  
1322.926234	0.178865  
1320.997766	0.181053  
1319.069298	0.185144  
1317.140830	0.189720  
1315.212362	0.195611  
1313.283893	0.203311  
1311.355425	0.211443  
1309.426957	0.219149  
1307.498489	0.227370  
1305.570021	0.234780  
1303.641553	0.241920  
1301.713085	0.249161  
1299.784617	0.257148  
1297.856148	0.265517  
1295.927680	0.274514  
1293.999212	0.283377  
1292.070744	0.292286  
1290.142276	0.301198  
1288.213808	0.310236  
1286.285340	0.319019  
1284.356871	0.328708  
1282.428403	0.340075  
1280.499935	0.353426  
1278.571467	0.367817  
1276.642999	0.381801  
1274.714531	0.393566  
1272.786063	0.401713  
1270.857595	0.405548  
1268.929126	0.405034  
1267.000658	0.400866  
1265.072190	0.393827  
1263.143722	0.385165  
1261.215254	0.377264  
1259.286786	0.371398  
1257.358318	0.368033  
1255.429850	0.366332  
1253.501381	0.364625  
1251.572913	0.362274  
1249.644445	0.359928  
1247.715977	0.357424  
1245.787509	0.354857  
1243.859041	0.352601  
1241.930573	0.350375  
1240.002104	0.347896  
1238.073636	0.345019  
1236.145168	0.340849  
1234.216700	0.334761  
1232.288232	0.326586  
1230.359764	0.316780  
1228.431296	0.305928  
1226.502828	0.295129  
1224.574359	0.284810  
1222.645891	0.275890  
1220.717423	0.269152  
1218.788955	0.264816  
1216.860487	0.263466  
1214.932019	0.265790  
1213.003551	0.271687  
1211.075083	0.281299  
1209.146614	0.294014  
1207.218146	0.309298  
1205.289678	0.325881  
1203.361210	0.342686  
1201.432742	0.359452  
1199.504274	0.376123  
1197.575806	0.392491  
1195.647337	0.407932  
1193.718869	0.422393  
1191.790401	0.435209  
1189.861933	0.446157  
1187.933465	0.455816  
1186.004997	0.465865  
1184.076529	0.476176  
1182.148061	0.486564  
1180.219592	0.496919  
1178.291124	0.506893  
1176.362656	0.515348  
1174.434188	0.523209  
1172.505720	0.529771  
1170.577252	0.536711  
1168.648784	0.543973  
1166.720316	0.552443  
1164.791847	0.562035  
1162.863379	0.573238  
1160.934911	0.585498  
1159.006443	0.599069  
1157.077975	0.611154  
1155.149507	0.620340  
1153.221039	0.624667  
1151.292570	0.625148  
1149.364102	0.621026  
1147.435634	0.612435  
1145.507166	0.597496  
1143.578698	0.578214  
1141.650230	0.555919  
1139.721762	0.532170  
1137.793294	0.506625  
1135.864825	0.481437  
1133.936357	0.456162  
1132.007889	0.432649  
1130.079421	0.410286  
1128.150953	0.389044  
1126.222485	0.369206  
1124.294017	0.351402  
1122.365549	0.335679  
1120.437080	0.321217  
1118.508612	0.307222  
1116.580144	0.294170  
1114.651676	0.282614  
1112.723208	0.272481  
1110.794740	0.264416  
1108.866272	0.259075  
1106.937803	0.256906  
1105.009335	0.258549  
1103.080867	0.264183  
1101.152399	0.270779  
1099.223931	0.272200  
1097.295463	0.264663  
1095.366995	0.252716  
1093.438527	0.243533  
1091.510058	0.238604  
1089.581590	0.236167  
1087.653122	0.234965  
1085.724654	0.234960  
1083.796186	0.236558  
1081.867718	0.239854  
1079.939250	0.244598  
1078.010782	0.250645  
1076.082313	0.256972  
1074.153845	0.261818  
1072.225377	0.265147  
1070.296909	0.267921  
1068.368441	0.270743  
1066.439973	0.274307  
1064.511505	0.277803  
1062.583036	0.280444  
1060.654568	0.281802  
1058.726100	0.280899  
1056.797632	0.277215  
1054.869164	0.271815  
1052.940696	0.266629  
1051.012228	0.265028  
1049.083760	0.270880  
1047.155291	0.286023  
1045.226823	0.306487  
1043.298355	0.325410  
1041.369887	0.339053  
1039.441419	0.349711  
1037.512951	0.361235  
1035.584483	0.376334  
1033.656014	0.395576  
1031.727546	0.418510  
1029.799078	0.443215  
1027.870610	0.469675  
1025.942142	0.496433  
1024.013674	0.521400  
1022.085206	0.541513  
1020.156738	0.556412  
1018.228269	0.564359  
1016.299801	0.564074  
1014.371333	0.555394  
1012.442865	0.538763  
1010.514397	0.514483  
1008.585929	0.485693  
1006.657461	0.454504  
1004.728993	0.423090  
1002.800524	0.393229  
1000.872056	0.366461  
998.943588	 0.342979  
997.015120	 0.323486  
995.086652	 0.307772  
993.158184	 0.295086  
991.229716	 0.284547  
989.301247	 0.275983  
987.372779	 0.268183  
985.444311	 0.260959  
983.515843	 0.254511  
981.587375	 0.249401  
979.658907	 0.246728  
977.730439	 0.247174  
975.801971	 0.250789  
973.873502	 0.257980  
971.945034	 0.267281  
970.016566	 0.276344  
968.088098	 0.283956  
966.159630	 0.289006  
964.231162	 0.291528  
962.302694	 0.292934  
960.374226	 0.293208  
958.445757	 0.292421  
956.517289	 0.289974  
954.588821	 0.284688  
952.660353	 0.275890  
950.731885	 0.263675  
948.803417	 0.249004  
946.874949	 0.234192  
944.946480	 0.221103  
943.018012	 0.209487  
941.089544	 0.199070  
939.161076	 0.190101  
937.232608	 0.182229  
935.304140	 0.175076  
933.375672	 0.168644  
931.447204	 0.162455  
929.518735	 0.156412  
927.590267	 0.151019  
925.661799	 0.145854  
923.733331	 0.140776  
921.804863	 0.136371  
919.876395	 0.132395  
917.947927	 0.128761  
916.019459	 0.125117  
914.090990	 0.121539  
912.162522	 0.118044  
910.234054	 0.114910  
908.305586	 0.111847  
906.377118	 0.109158  
904.448650	 0.106708  
902.520182	 0.104681  
900.591713	 0.102953  
898.663245	 0.102003  
896.734777	 0.101761  
894.806309	 0.102092  
892.877841	 0.102568  
890.949373	 0.103487  
889.020905	 0.105422  
887.092437	 0.108596  
885.163968	 0.112729  
883.235500	 0.117787  
881.307032	 0.122923  
879.378564	 0.129612  
877.450096	 0.137026  
875.521628	 0.142756  
873.593160	 0.146633  
871.664692	 0.142514  
869.736223	 0.130255  
867.807755	 0.123091  
865.879287	 0.122972  
863.950819	 0.126224  
862.022351	 0.131216  
860.093883	 0.137204  
858.165415	 0.143022  
856.236946	 0.148378  
854.308478	 0.152303  
852.380010	 0.154265  
850.451542	 0.154712  
848.523074	 0.154685  
846.594606	 0.153260  
844.666138	 0.150814  
842.737670	 0.148101  
840.809201	 0.144979  
838.880733	 0.141752  
836.952265	 0.138249  
835.023797	 0.133905  
833.095329	 0.129118  
831.166861	 0.124457  
829.238393	 0.120360  
827.309925	 0.116237  
825.381456	 0.111944  
823.452988	 0.107190  
821.524520	 0.102614  
819.596052	 0.098592  
817.667584	 0.095649  
815.739116	 0.093366  
813.810648	 0.091026  
811.882179	 0.088568  
809.953711	 0.086433  
808.025243	 0.084167  
806.096775	 0.081936  
804.168307	 0.079189  
802.239839	 0.077135  
800.311371	 0.076663  
798.382903	 0.077972  
796.454434	 0.080124  
794.525966	 0.082877  
792.597498	 0.086613  
790.669030	 0.091957  
788.740562	 0.098665  
786.812094	 0.106808  
784.883626	 0.115981  
782.955158	 0.125082  
781.026689	 0.131923  
779.098221	 0.135720  
777.169753	 0.136594  
775.241285	 0.135570  
773.312817	 0.134477  
771.384349	 0.134358  
769.455881	 0.134547  
767.527412	 0.134931  
765.598944	 0.135653  
763.670476	 0.137106  
761.742008	 0.139776  
759.813540	 0.143543  
757.885072	 0.147742  
755.956604	 0.152431  
754.028136	 0.157373  
752.099667	 0.161877  
750.171199	 0.165675  
748.242731	 0.167310  
746.314263	 0.164959  
744.385795	 0.160294  
742.457327	 0.156839  
740.528859	 0.156377  
738.600391	 0.157572  
736.671922	 0.157147  
734.743454	 0.153707  
732.814986	 0.147914  
730.886518	 0.139500  
728.958050	 0.129953  
727.029582	 0.121544  
725.101114	 0.114745  
723.172645	 0.108760  
721.244177	 0.104559  
719.315709	 0.101619  
717.387241	 0.100195  
715.458773	 0.101211  
713.530305	 0.102388  
711.601837	 0.101281  
709.673369	 0.099104  
707.744900	 0.096738  
705.816432	 0.096336  
703.887964	 0.096197  
701.959496	 0.096019  
700.031028	 0.096013  
698.102560	 0.095468  
696.174092	 0.094610  
694.245623	 0.094786  
692.317155	 0.095139  
690.388687	 0.095888  
688.460219	 0.097016  
686.531751	 0.097120  
684.603283	 0.097174  
682.674815	 0.097978  
680.746347	 0.097942  
678.817878	 0.098269  
676.889410	 0.098376  
674.960942	 0.098534  
673.032474	 0.098865  
671.104006	 0.099969  
669.175538	 0.103060  
667.247070	 0.104792  
665.318602	 0.103287  
663.390133	 0.104264  
661.461665	 0.106013  
659.533197	 0.108180  
657.604729	 0.109410  
655.676261	 0.110957  
653.747793	 0.113007  
651.819325	 0.114702  
649.890856	 0.116209  
647.962388	 0.117937  
646.033920	 0.118790  
644.105452	 0.120272  
642.176984	 0.121704  
640.248516	 0.123372  
638.320048	 0.124947  
636.391580	 0.126531  
634.463111	 0.127976  
632.534643	 0.129582  
630.606175	 0.130075  
628.677707	 0.130519  
626.749239	 0.130815  
624.820771	 0.130831  
622.892303	 0.130184  
620.963835	 0.130087  
619.035366	 0.131234  
617.106898	 0.134333  
615.178430	 0.138185  
613.249962	 0.142090  
611.321494	 0.144483  
609.393026	 0.146354  
607.464558	 0.148336  
605.536089	 0.150098  
603.607621	 0.150364  
601.679153	 0.151035  
599.750685	 0.152828  
597.822217	 0.153527  
595.893749	 0.153866  
593.965281	 0.155057  
592.036813	 0.157219  
590.108344	 0.157792  
588.179876	 0.157383  
586.251408	 0.158090  
584.322940	 0.158891  
582.394472	 0.159023  
580.466004	 0.159028  
578.537536	 0.159462  
576.609068	 0.160238  
574.680599	 0.160964  
572.752131	 0.161057  
570.823663	 0.161448  
568.895195	 0.162337  
566.966727	 0.163071  
565.038259	 0.162301  
563.109791	 0.163698  
561.181322	 0.165003  
559.252854	 0.166140  
557.324386	 0.166916  
555.395918	 0.168054  
553.467450	 0.169042  
551.538982	 0.168860  
549.610514	 0.169176  
547.682046	 0.170733  
545.753577	 0.171829  
543.825109	 0.171811  
541.896641	 0.172572  
539.968173	 0.174732  
538.039705	 0.175795  
536.111237	 0.175122  
534.182769	 0.174375  
532.254301	 0.174936  
530.325832	 0.175134  
528.397364	 0.174590  
526.468896	 0.173549  
524.540428	 0.172745  
522.611960	 0.172351  
520.683492	 0.170374  
518.755024	 0.168857  
516.826555	 0.168497  
514.898087	 0.166914  
512.969619	 0.164201  
511.041151	 0.162662  
509.112683	 0.162126  
507.184215	 0.162599  
505.255747	 0.162508  
503.327279	 0.162176  
501.398810	 0.160577  
499.470342	 0.159322  
497.541874	 0.159329  
495.613406	 0.158962  
493.684938	 0.157849  
491.756470	 0.156738  
489.828002	 0.155786  
487.899534	 0.155871  
485.971065	 0.154986  
484.042597	 0.153670  
482.114129	 0.153218  
480.185661	 0.152177  
478.257193	 0.150670  
476.328725	 0.149935  
474.400257	 0.149106  
472.471788	 0.149626  
470.543320	 0.150683  
468.614852	 0.149319  
466.686384	 0.150127  
464.757916	 0.151642  
462.829448	 0.152774  
460.900980	 0.157614  
458.972512	 0.160810  
457.044043	 0.163636  
455.115575	 0.166155  
453.187107	 0.166689  
451.258639	 0.165556  
449.330171	 0.165394  
447.401703	 0.166437  
445.473235	 0.166665  
443.544767	 0.169715  
441.616298	 0.171643  
439.687830	 0.171894  
437.759362	 0.172087  
435.830894	 0.172254  
433.902426	 0.173069  
431.973958	 0.173373  
430.045490	 0.171487  
428.117021	 0.168116  
426.188553	 0.171711  
424.260085	 0.177246  
422.331617	 0.179837  
420.403149	 0.178675  
418.474681	 0.178510  
416.546213	 0.180762  
414.617745	 0.180526  
412.689276	 0.183657  
410.760808	 0.190295  
408.832340	 0.191904  
406.903872	 0.191811  
404.975404	 0.203364  
403.046936	 0.208192  
401.118468	 0.211382  
399.190000	 0.216588  
