# Supplementary material for: Thermal properties of poly(N,N-dimethylaminoethyl methacrylate)
Source: PLoS One. 2019 Jun 5;14(6):e0217441. doi: 10.1371/journal.pone.0217441 (PMC6550408; doi:10.1371/journal.pone.0217441)
Supplement: S5 File — (ASC) [file pone.0217441.s005.asc]

PE IR       SUBTECH     SPECTRUM    ASCII       PEDS        1.60        
  -1
APDAMA4.ASC
19/01/04
20:11:44.00
19/01/04
20:11:44.00
GRAMS Format
APDAMA4
399.190000
0


OMNIC,NEW FORMAT (V4B)


0.000000


#HDR
-1
-1
#GR
CM-1
A
0.00000011920928955078
0.0
3999.640000
-1.928468
1868
8
0.287399
-0.059455
#DATA
3999.640000	-0.059455 
3997.711531	-0.059340 
3995.783063	-0.059182 
3993.854595	-0.058919 
3991.926127	-0.058871 
3989.997659	-0.058758 
3988.069191	-0.058676 
3986.140723	-0.058770 
3984.212254	-0.058797 
3982.283786	-0.058609 
3980.355318	-0.058385 
3978.426850	-0.058293 
3976.498382	-0.058323 
3974.569914	-0.058132 
3972.641446	-0.057877 
3970.712978	-0.057731 
3968.784509	-0.057806 
3966.856041	-0.057802 
3964.927573	-0.057726 
3962.999105	-0.057541 
3961.070637	-0.057386 
3959.142169	-0.057326 
3957.213701	-0.057390 
3955.285232	-0.057267 
3953.356764	-0.057229 
3951.428296	-0.057084 
3949.499828	-0.056714 
3947.571360	-0.056361 
3945.642892	-0.056402 
3943.714424	-0.056334 
3941.785956	-0.056209 
3939.857487	-0.056246 
3937.929019	-0.056514 
3936.000551	-0.056573 
3934.072083	-0.056369 
3932.143615	-0.055839 
3930.215147	-0.055466 
3928.286679	-0.055499 
3926.358211	-0.055775 
3924.429742	-0.055623 
3922.501274	-0.055167 
3920.572806	-0.055295 
3918.644338	-0.055303 
3916.715870	-0.055228 
3914.787402	-0.055309 
3912.858934	-0.055639 
3910.930465	-0.055965 
3909.001997	-0.055659 
3907.073529	-0.055138 
3905.145061	-0.054300 
3903.216593	-0.053736 
3901.288125	-0.053522 
3899.359657	-0.054016 
3897.431189	-0.054222 
3895.502720	-0.054397 
3893.574252	-0.054209 
3891.645784	-0.054020 
3889.717316	-0.053850 
3887.788848	-0.053678 
3885.860380	-0.054633 
3883.931912	-0.054302 
3882.003444	-0.053211 
3880.074975	-0.053662 
3878.146507	-0.053882 
3876.218039	-0.053834 
3874.289571	-0.053748 
3872.361103	-0.052624 
3870.432635	-0.052394 
3868.504167	-0.052834 
3866.575698	-0.052783 
3864.647230	-0.053490 
3862.718762	-0.052862 
3860.790294	-0.052837 
3858.861826	-0.052990 
3856.933358	-0.052301 
3855.004890	-0.051539 
3853.076422	-0.053639 
3851.147953	-0.052517 
3849.219485	-0.052575 
3847.291017	-0.053093 
3845.362549	-0.053386 
3843.434081	-0.052710 
3841.505613	-0.051745 
3839.577145	-0.050926 
3837.648677	-0.051637 
3835.720208	-0.052351 
3833.791740	-0.052424 
3831.863272	-0.052971 
3829.934804	-0.053075 
3828.006336	-0.052697 
3826.077868	-0.052527 
3824.149400	-0.051926 
3822.220931	-0.051755 
3820.292463	-0.051732 
3818.363995	-0.050785 
3816.435527	-0.051765 
3814.507059	-0.053077 
3812.578591	-0.052798 
3810.650123	-0.053067 
3808.721655	-0.052762 
3806.793186	-0.052938 
3804.864718	-0.051815 
3802.936250	-0.051000 
3801.007782	-0.051817 
3799.079314	-0.051441 
3797.150846	-0.051123 
3795.222378	-0.051979 
3793.293910	-0.052420 
3791.365441	-0.052917 
3789.436973	-0.052899 
3787.508505	-0.052822 
3785.580037	-0.052470 
3783.651569	-0.052364 
3781.723101	-0.052294 
3779.794633	-0.052682 
3777.866164	-0.052398 
3775.937696	-0.052482 
3774.009228	-0.052592 
3772.080760	-0.052279 
3770.152292	-0.051987 
3768.223824	-0.051545 
3766.295356	-0.051257 
3764.366888	-0.051555 
3762.438419	-0.051142 
3760.509951	-0.051341 
3758.581483	-0.050823 
3756.653015	-0.050248 
3754.724547	-0.049578 
3752.796079	-0.049493 
3750.867611	-0.048916 
3748.939143	-0.048253 
3747.010674	-0.047589 
3745.082206	-0.048196 
3743.153738	-0.049992 
3741.225270	-0.048376 
3739.296802	-0.047818 
3737.368334	-0.047788 
3735.439866	-0.047264 
3733.511397	-0.046319 
3731.582929	-0.048297 
3729.654461	-0.049549 
3727.725993	-0.049746 
3725.797525	-0.049469 
3723.869057	-0.048563 
3721.940589	-0.048372 
3720.012121	-0.048325 
3718.083652	-0.048297 
3716.155184	-0.047816 
3714.226716	-0.047088 
3712.298248	-0.046839 
3710.369780	-0.046255 
3708.441312	-0.046560 
3706.512844	-0.047678 
3704.584376	-0.047774 
3702.655907	-0.047563 
3700.727439	-0.046839 
3698.798971	-0.046550 
3696.870503	-0.046112 
3694.942035	-0.045198 
3693.013567	-0.043683 
3691.085099	-0.042092 
3689.156630	-0.040144 
3687.228162	-0.040032 
3685.299694	-0.039258 
3683.371226	-0.038504 
3681.442758	-0.037242 
3679.514290	-0.035346 
3677.585822	-0.032560 
3675.657354	-0.031405 
3673.728885	-0.028898 
3671.800417	-0.028244 
3669.871949	-0.027782 
3667.943481	-0.025899 
3666.015013	-0.025275 
3664.086545	-0.024673 
3662.158077	-0.023607 
3660.229608	-0.022274 
3658.301140	-0.020586 
3656.372672	-0.019366 
3654.444204	-0.017238 
3652.515736	-0.015522 
3650.587268	-0.014064 
3648.658800	-0.010567 
3646.730332	-0.008002 
3644.801863	-0.007971 
3642.873395	-0.007725 
3640.944927	-0.006496 
3639.016459	-0.004823 
3637.087991	-0.003098 
3635.159523	-0.001268 
3633.231055	0.000617  
3631.302587	0.003074  
3629.374118	0.004328  
3627.445650	0.008293  
3625.517182	0.010521  
3623.588714	0.012322  
3621.660246	0.014802  
3619.731778	0.018557  
3617.803310	0.023461  
3615.874841	0.027042  
3613.946373	0.030039  
3612.017905	0.033760  
3610.089437	0.036107  
3608.160969	0.038928  
3606.232501	0.042907  
3604.304033	0.045853  
3602.375565	0.048675  
3600.447096	0.052978  
3598.518628	0.057485  
3596.590160	0.061548  
3594.661692	0.065417  
3592.733224	0.069893  
3590.804756	0.073604  
3588.876288	0.077372  
3586.947820	0.083056  
3585.019351	0.088557  
3583.090883	0.091579  
3581.162415	0.095138  
3579.233947	0.099184  
3577.305479	0.103782  
3575.377011	0.107880  
3573.448543	0.112225  
3571.520074	0.116104  
3569.591606	0.120148  
3567.663138	0.124716  
3565.734670	0.131580  
3563.806202	0.134892  
3561.877734	0.137428  
3559.949266	0.140901  
3558.020798	0.144980  
3556.092329	0.148577  
3554.163861	0.152338  
3552.235393	0.156259  
3550.306925	0.160373  
3548.378457	0.163115  
3546.449989	0.166716  
3544.521521	0.170664  
3542.593053	0.173782  
3540.664584	0.175938  
3538.736116	0.178420  
3536.807648	0.181189  
3534.879180	0.184676  
3532.950712	0.187010  
3531.022244	0.189482  
3529.093776	0.192343  
3527.165307	0.195602  
3525.236839	0.198048  
3523.308371	0.200721  
3521.379903	0.203257  
3519.451435	0.205451  
3517.522967	0.207781  
3515.594499	0.210424  
3513.666031	0.212712  
3511.737562	0.215476  
3509.809094	0.218352  
3507.880626	0.221430  
3505.952158	0.223483  
3504.023690	0.226098  
3502.095222	0.229252  
3500.166754	0.231938  
3498.238286	0.233873  
3496.309817	0.236333  
3494.381349	0.238781  
3492.452881	0.241323  
3490.524413	0.243670  
3488.595945	0.246303  
3486.667477	0.248769  
3484.739009	0.251284  
3482.810540	0.253656  
3480.882072	0.256647  
3478.953604	0.258882  
3477.025136	0.260761  
3475.096668	0.262728  
3473.168200	0.265242  
3471.239732	0.267157  
3469.311264	0.269196  
3467.382795	0.271134  
3465.454327	0.273412  
3463.525859	0.275193  
3461.597391	0.277058  
3459.668923	0.278574  
3457.740455	0.280261  
3455.811987	0.281678  
3453.883519	0.282850  
3451.955050	0.283727  
3450.026582	0.284960  
3448.098114	0.285802  
3446.169646	0.286979  
3444.241178	0.287299  
3442.312710	0.287399  
3440.384242	0.287234  
3438.455773	0.287181  
3436.527305	0.286811  
3434.598837	0.286390  
3432.670369	0.285576  
3430.741901	0.284718  
3428.813433	0.283568  
3426.884965	0.282553  
3424.956497	0.280921  
3423.028028	0.279229  
3421.099560	0.277386  
3419.171092	0.275407  
3417.242624	0.273129  
3415.314156	0.270783  
3413.385688	0.268108  
3411.457220	0.265579  
3409.528752	0.262889  
3407.600283	0.260140  
3405.671815	0.257137  
3403.743347	0.254315  
3401.814879	0.251345  
3399.886411	0.248285  
3397.957943	0.245179  
3396.029475	0.242277  
3394.101006	0.238888  
3392.172538	0.235641  
3390.244070	0.232336  
3388.315602	0.228843  
3386.387134	0.225296  
3384.458666	0.221824  
3382.530198	0.218196  
3380.601730	0.214215  
3378.673261	0.210353  
3376.744793	0.206583  
3374.816325	0.202590  
3372.887857	0.198437  
3370.959389	0.194220  
3369.030921	0.190126  
3367.102453	0.186019  
3365.173985	0.181816  
3363.245516	0.177521  
3361.317048	0.173258  
3359.388580	0.169027  
3357.460112	0.164844  
3355.531644	0.160737  
3353.603176	0.156674  
3351.674708	0.152632  
3349.746239	0.148677  
3347.817771	0.144869  
3345.889303	0.141186  
3343.960835	0.137416  
3342.032367	0.133730  
3340.103899	0.130383  
3338.175431	0.127015  
3336.246963	0.123688  
3334.318494	0.120558  
3332.390026	0.117399  
3330.461558	0.114387  
3328.533090	0.111475  
3326.604622	0.108714  
3324.676154	0.106080  
3322.747686	0.103410  
3320.819217	0.100788  
3318.890749	0.098383  
3316.962281	0.096133  
3315.033813	0.093875  
3313.105345	0.091690  
3311.176877	0.089688  
3309.248409	0.087808  
3307.319941	0.086052  
3305.391472	0.084161  
3303.463004	0.082373  
3301.534536	0.080713  
3299.606068	0.079142  
3297.677600	0.077713  
3295.749132	0.076449  
3293.820664	0.075100  
3291.892196	0.073773  
3289.963727	0.072556  
3288.035259	0.071360  
3286.106791	0.070225  
3284.178323	0.069133  
3282.249855	0.068212  
3280.321387	0.067253  
3278.392919	0.066188  
3276.464450	0.065176  
3274.535982	0.064344  
3272.607514	0.063535  
3270.679046	0.062627  
3268.750578	0.061592  
3266.822110	0.060581  
3264.893642	0.059606  
3262.965174	0.058618  
3261.036705	0.057520  
3259.108237	0.056362  
3257.179769	0.055213  
3255.251301	0.054034  
3253.322833	0.052813  
3251.394365	0.051501  
3249.465897	0.050040  
3247.537429	0.048724  
3245.608960	0.047306  
3243.680492	0.045982  
3241.752024	0.044484  
3239.823556	0.043012  
3237.895088	0.041398  
3235.966620	0.039835  
3234.038152	0.038358  
3232.109683	0.036835  
3230.181215	0.035279  
3228.252747	0.033725  
3226.324279	0.032221  
3224.395811	0.030779  
3222.467343	0.029236  
3220.538875	0.027653  
3218.610407	0.026297  
3216.681938	0.024954  
3214.753470	0.023460  
3212.825002	0.022076  
3210.896534	0.020623  
3208.968066	0.019271  
3207.039598	0.017847  
3205.111130	0.016451  
3203.182662	0.015101  
3201.254193	0.013652  
3199.325725	0.012291  
3197.397257	0.010953  
3195.468789	0.009589  
3193.540321	0.008172  
3191.611853	0.006834  
3189.683385	0.005631  
3187.754916	0.004386  
3185.826448	0.003097  
3183.897980	0.001949  
3181.969512	0.000772  
3180.041044	-0.000372 
3178.112576	-0.001363 
3176.184108	-0.002306 
3174.255640	-0.003323 
3172.327171	-0.004377 
3170.398703	-0.005375 
3168.470235	-0.006256 
3166.541767	-0.007135 
3164.613299	-0.008022 
3162.684831	-0.008802 
3160.756363	-0.009522 
3158.827895	-0.010176 
3156.899426	-0.010828 
3154.970958	-0.011520 
3153.042490	-0.012144 
3151.114022	-0.012717 
3149.185554	-0.013307 
3147.257086	-0.013841 
3145.328618	-0.014319 
3143.400149	-0.014745 
3141.471681	-0.015084 
3139.543213	-0.015446 
3137.614745	-0.015793 
3135.686277	-0.016075 
3133.757809	-0.016388 
3131.829341	-0.016609 
3129.900873	-0.016804 
3127.972404	-0.016999 
3126.043936	-0.017087 
3124.115468	-0.017186 
3122.187000	-0.017258 
3120.258532	-0.017230 
3118.330064	-0.017224 
3116.401596	-0.017213 
3114.473128	-0.017190 
3112.544659	-0.017110 
3110.616191	-0.017066 
3108.687723	-0.017007 
3106.759255	-0.016933 
3104.830787	-0.016888 
3102.902319	-0.016874 
3100.973851	-0.016663 
3099.045382	-0.016559 
3097.116914	-0.016676 
3095.188446	-0.016630 
3093.259978	-0.016523 
3091.331510	-0.016635 
3089.403042	-0.016705 
3087.474574	-0.016758 
3085.546106	-0.016854 
3083.617637	-0.017051 
3081.689169	-0.017246 
3079.760701	-0.017450 
3077.832233	-0.017647 
3075.903765	-0.017933 
3073.975297	-0.018264 
3072.046829	-0.018581 
3070.118361	-0.018876 
3068.189892	-0.019155 
3066.261424	-0.019359 
3064.332956	-0.019587 
3062.404488	-0.019829 
3060.476020	-0.020037 
3058.547552	-0.020127 
3056.619084	-0.020179 
3054.690615	-0.020202 
3052.762147	-0.020215 
3050.833679	-0.020079 
3048.905211	-0.019848 
3046.976743	-0.019532 
3045.048275	-0.019118 
3043.119807	-0.018558 
3041.191339	-0.017997 
3039.262870	-0.017318 
3037.334402	-0.016505 
3035.405934	-0.015614 
3033.477466	-0.014569 
3031.548998	-0.013508 
3029.620530	-0.012365 
3027.692062	-0.011277 
3025.763594	-0.010130 
3023.835125	-0.008917 
3021.906657	-0.007734 
3019.978189	-0.006494 
3018.049721	-0.005241 
3016.121253	-0.003916 
3014.192785	-0.002549 
3012.264317	-0.001245 
3010.335848	-0.000006 
3008.407380	0.001184  
3006.478912	0.002344  
3004.550444	0.003584  
3002.621976	0.004920  
3000.693508	0.006194  
2998.765040	0.007433  
2996.836572	0.008696  
2994.908103	0.009950  
2992.979635	0.011185  
2991.051167	0.012371  
2989.122699	0.013464  
2987.194231	0.014496  
2985.265763	0.015390  
2983.337295	0.016071  
2981.408826	0.016580  
2979.480358	0.016717  
2977.551890	0.016495  
2975.623422	0.015851  
2973.694954	0.014724  
2971.766486	0.013124  
2969.838018	0.011123  
2967.909550	0.008925  
2965.981081	0.006725  
2964.052613	0.004838  
2962.124145	0.003460  
2960.195677	0.002657  
2958.267209	0.002559  
2956.338741	0.003076  
2954.410273	0.004027  
2952.481805	0.005159  
2950.553336	0.006299  
2948.624868	0.007187  
2946.696400	0.007600  
2944.767932	0.007440  
2942.839464	0.006797  
2940.910996	0.005701  
2938.982528	0.004232  
2937.054059	0.002299  
2935.125591	-0.000025 
2933.197123	-0.002757 
2931.268655	-0.005742 
2929.340187	-0.008871 
2927.411719	-0.012210 
2925.483251	-0.015551 
2923.554783	-0.018597 
2921.626314	-0.021169 
2919.697846	-0.023018 
2917.769378	-0.023733 
2915.840910	-0.022628 
2913.912442	-0.019479 
2911.983974	-0.015640 
2910.055506	-0.012748 
2908.127038	-0.011053 
2906.198569	-0.010108 
2904.270101	-0.009564 
2902.341633	-0.009265 
2900.413165	-0.008943 
2898.484697	-0.008549 
2896.556229	-0.008071 
2894.627761	-0.007517 
2892.699292	-0.006957 
2890.770824	-0.006306 
2888.842356	-0.005587 
2886.913888	-0.004950 
2884.985420	-0.004439 
2883.056952	-0.004096 
2881.128484	-0.004066 
2879.200016	-0.004436 
2877.271547	-0.005126 
2875.343079	-0.006162 
2873.414611	-0.007534 
2871.486143	-0.009150 
2869.557675	-0.010743 
2867.629207	-0.012374 
2865.700739	-0.014181 
2863.772271	-0.016269 
2861.843802	-0.018633 
2859.915334	-0.021277 
2857.986866	-0.024222 
2856.058398	-0.027426 
2854.129930	-0.030951 
2852.201462	-0.034701 
2850.272994	-0.037599 
2848.344525	-0.037386 
2846.416057	-0.033811 
2844.487589	-0.029695 
2842.559121	-0.026900 
2840.630653	-0.025370 
2838.702185	-0.024640 
2836.773717	-0.024326 
2834.845249	-0.024260 
2832.916780	-0.024403 
2830.988312	-0.024673 
2829.059844	-0.024961 
2827.131376	-0.025266 
2825.202908	-0.025595 
2823.274440	-0.025881 
2821.345972	-0.026164 
2819.417504	-0.026432 
2817.489035	-0.026610 
2815.560567	-0.026747 
2813.632099	-0.026911 
2811.703631	-0.027036 
2809.775163	-0.027155 
2807.846695	-0.027351 
2805.918227	-0.027524 
2803.989758	-0.027660 
2802.061290	-0.027786 
2800.132822	-0.027890 
2798.204354	-0.027991 
2796.275886	-0.028091 
2794.347418	-0.028140 
2792.418950	-0.028201 
2790.490482	-0.028278 
2788.562013	-0.028347 
2786.633545	-0.028423 
2784.705077	-0.028496 
2782.776609	-0.028548 
2780.848141	-0.028616 
2778.919673	-0.028743 
2776.991205	-0.028776 
2775.062737	-0.028795 
2773.134268	-0.028851 
2771.205800	-0.028886 
2769.277332	-0.028902 
2767.348864	-0.028872 
2765.420396	-0.028905 
2763.491928	-0.028946 
2761.563460	-0.028834 
2759.634991	-0.028641 
2757.706523	-0.028492 
2755.778055	-0.028421 
2753.849587	-0.028366 
2751.921119	-0.028263 
2749.992651	-0.028096 
2748.064183	-0.028007 
2746.135715	-0.027966 
2744.207246	-0.027871 
2742.278778	-0.027784 
2740.350310	-0.027755 
2738.421842	-0.027677 
2736.493374	-0.027619 
2734.564906	-0.027646 
2732.636438	-0.027681 
2730.707970	-0.027664 
2728.779501	-0.027651 
2726.851033	-0.027641 
2724.922565	-0.027647 
2722.994097	-0.027679 
2721.065629	-0.027724 
2719.137161	-0.027735 
2717.208693	-0.027720 
2715.280224	-0.027728 
2713.351756	-0.027749 
2711.423288	-0.027718 
2709.494820	-0.027693 
2707.566352	-0.027658 
2705.637884	-0.027608 
2703.709416	-0.027571 
2701.780948	-0.027589 
2699.852479	-0.027622 
2697.924011	-0.027593 
2695.995543	-0.027557 
2694.067075	-0.027549 
2692.138607	-0.027510 
2690.210139	-0.027473 
2688.281671	-0.027483 
2686.353202	-0.027543 
2684.424734	-0.027555 
2682.496266	-0.027478 
2680.567798	-0.027401 
2678.639330	-0.027393 
2676.710862	-0.027428 
2674.782394	-0.027382 
2672.853926	-0.027340 
2670.925457	-0.027369 
2668.996989	-0.027334 
2667.068521	-0.027299 
2665.140053	-0.027286 
2663.211585	-0.027239 
2661.283117	-0.027193 
2659.354649	-0.027182 
2657.426181	-0.027127 
2655.497712	-0.027092 
2653.569244	-0.027088 
2651.640776	-0.027045 
2649.712308	-0.026965 
2647.783840	-0.026870 
2645.855372	-0.026819 
2643.926904	-0.026814 
2641.998435	-0.026752 
2640.069967	-0.026656 
2638.141499	-0.026610 
2636.213031	-0.026594 
2634.284563	-0.026548 
2632.356095	-0.026490 
2630.427627	-0.026454 
2628.499159	-0.026415 
2626.570690	-0.026356 
2624.642222	-0.026279 
2622.713754	-0.026197 
2620.785286	-0.026153 
2618.856818	-0.026066 
2616.928350	-0.026013 
2614.999882	-0.026026 
2613.071414	-0.025954 
2611.142945	-0.025853 
2609.214477	-0.025748 
2607.286009	-0.025679 
2605.357541	-0.025610 
2603.429073	-0.025562 
2601.500605	-0.025515 
2599.572137	-0.025434 
2597.643668	-0.025352 
2595.715200	-0.025284 
2593.786732	-0.025246 
2591.858264	-0.025225 
2589.929796	-0.025154 
2588.001328	-0.025144 
2586.072860	-0.025116 
2584.144392	-0.025003 
2582.215923	-0.024950 
2580.287455	-0.024947 
2578.358987	-0.024836 
2576.430519	-0.024794 
2574.502051	-0.024809 
2572.573583	-0.024825 
2570.645115	-0.024763 
2568.716647	-0.024692 
2566.788178	-0.024659 
2564.859710	-0.024679 
2562.931242	-0.024625 
2561.002774	-0.024567 
2559.074306	-0.024575 
2557.145838	-0.024581 
2555.217370	-0.024507 
2553.288901	-0.024446 
2551.360433	-0.024424 
2549.431965	-0.024398 
2547.503497	-0.024394 
2545.575029	-0.024369 
2543.646561	-0.024269 
2541.718093	-0.024206 
2539.789625	-0.024127 
2537.861156	-0.024064 
2535.932688	-0.024014 
2534.004220	-0.023942 
2532.075752	-0.023860 
2530.147284	-0.023747 
2528.218816	-0.023661 
2526.290348	-0.023549 
2524.361880	-0.023450 
2522.433411	-0.023344 
2520.504943	-0.023235 
2518.576475	-0.023197 
2516.648007	-0.023157 
2514.719539	-0.023055 
2512.791071	-0.022977 
2510.862603	-0.022937 
2508.934134	-0.022891 
2507.005666	-0.022836 
2505.077198	-0.022788 
2503.148730	-0.022779 
2501.220262	-0.022791 
2499.291794	-0.022795 
2497.363326	-0.022833 
2495.434858	-0.022852 
2493.506389	-0.022873 
2491.577921	-0.022876 
2489.649453	-0.022858 
2487.720985	-0.022924 
2485.792517	-0.022940 
2483.864049	-0.022901 
2481.935581	-0.022896 
2480.007113	-0.022891 
2478.078644	-0.022855 
2476.150176	-0.022873 
2474.221708	-0.022811 
2472.293240	-0.022753 
2470.364772	-0.022774 
2468.436304	-0.022736 
2466.507836	-0.022697 
2464.579367	-0.022666 
2462.650899	-0.022632 
2460.722431	-0.022596 
2458.793963	-0.022562 
2456.865495	-0.022498 
2454.937027	-0.022453 
2453.008559	-0.022447 
2451.080091	-0.022401 
2449.151622	-0.022333 
2447.223154	-0.022315 
2445.294686	-0.022281 
2443.366218	-0.022256 
2441.437750	-0.022254 
2439.509282	-0.022199 
2437.580814	-0.022108 
2435.652346	-0.022078 
2433.723877	-0.022119 
2431.795409	-0.022204 
2429.866941	-0.022474 
2427.938473	-0.022907 
2426.010005	-0.023049 
2424.081537	-0.022684 
2422.153069	-0.022157 
2420.224600	-0.021819 
2418.296132	-0.021677 
2416.367664	-0.021566 
2414.439196	-0.021502 
2412.510728	-0.021403 
2410.582260	-0.021307 
2408.653792	-0.021256 
2406.725324	-0.021240 
2404.796855	-0.021244 
2402.868387	-0.021254 
2400.939919	-0.021198 
2399.011451	-0.021167 
2397.082983	-0.021137 
2395.154515	-0.021031 
2393.226047	-0.020963 
2391.297579	-0.021006 
2389.369110	-0.020995 
2387.440642	-0.020878 
2385.512174	-0.020713 
2383.583706	-0.020542 
2381.655238	-0.020422 
2379.726770	-0.020433 
2377.798302	-0.020403 
2375.869833	-0.020328 
2373.941365	-0.020262 
2372.012897	-0.020190 
2370.084429	-0.020241 
2368.155961	-0.020269 
2366.227493	-0.020237 
2364.299025	-0.020014 
2362.370557	-0.019898 
2360.442088	-0.019774 
2358.513620	-0.019614 
2356.585152	-0.019425 
2354.656684	-0.019476 
2352.728216	-0.019287 
2350.799748	-0.019106 
2348.871280	-0.018919 
2346.942811	-0.018724 
2345.014343	-0.018506 
2343.085875	-0.018321 
2341.157407	-0.018209 
2339.228939	-0.017913 
2337.300471	-0.017746 
2335.372003	-0.017744 
2333.443535	-0.017692 
2331.515066	-0.017511 
2329.586598	-0.017318 
2327.658130	-0.017206 
2325.729662	-0.017150 
2323.801194	-0.017134 
2321.872726	-0.017092 
2319.944258	-0.016993 
2318.015790	-0.016863 
2316.087321	-0.016847 
2314.158853	-0.016923 
2312.230385	-0.016944 
2310.301917	-0.016897 
2308.373449	-0.016924 
2306.444981	-0.016961 
2304.516513	-0.016995 
2302.588044	-0.017025 
2300.659576	-0.017007 
2298.731108	-0.017008 
2296.802640	-0.016977 
2294.874172	-0.016932 
2292.945704	-0.016883 
2291.017236	-0.016828 
2289.088768	-0.016735 
2287.160299	-0.016643 
2285.231831	-0.016570 
2283.303363	-0.016421 
2281.374895	-0.016288 
2279.446427	-0.016262 
2277.517959	-0.016199 
2275.589491	-0.016064 
2273.661023	-0.015982 
2271.732554	-0.015892 
2269.804086	-0.015784 
2267.875618	-0.015672 
2265.947150	-0.015555 
2264.018682	-0.015465 
2262.090214	-0.015353 
2260.161746	-0.015210 
2258.233277	-0.015129 
2256.304809	-0.014993 
2254.376341	-0.014751 
2252.447873	-0.014568 
2250.519405	-0.014425 
2248.590937	-0.014210 
2246.662469	-0.014076 
2244.734001	-0.014012 
2242.805532	-0.013942 
2240.877064	-0.014019 
2238.948596	-0.014143 
2237.020128	-0.014286 
2235.091660	-0.014482 
2233.163192	-0.014613 
2231.234724	-0.014674 
2229.306256	-0.014667 
2227.377787	-0.014585 
2225.449319	-0.014480 
2223.520851	-0.014427 
2221.592383	-0.014334 
2219.663915	-0.014208 
2217.735447	-0.014147 
2215.806979	-0.014052 
2213.878510	-0.013940 
2211.950042	-0.013831 
2210.021574	-0.013745 
2208.093106	-0.013650 
2206.164638	-0.013512 
2204.236170	-0.013385 
2202.307702	-0.013293 
2200.379234	-0.013149 
2198.450765	-0.013040 
2196.522297	-0.012933 
2194.593829	-0.012803 
2192.665361	-0.012660 
2190.736893	-0.012553 
2188.808425	-0.012447 
2186.879957	-0.012282 
2184.951489	-0.012111 
2183.023020	-0.012002 
2181.094552	-0.011901 
2179.166084	-0.011758 
2177.237616	-0.011631 
2175.309148	-0.011455 
2173.380680	-0.011280 
2171.452212	-0.011034 
2169.523743	-0.010759 
2167.595275	-0.010701 
2165.666807	-0.010639 
2163.738339	-0.010489 
2161.809871	-0.010312 
2159.881403	-0.010111 
2157.952935	-0.009899 
2156.024467	-0.009767 
2154.095998	-0.009615 
2152.167530	-0.009437 
2150.239062	-0.009291 
2148.310594	-0.009147 
2146.382126	-0.009010 
2144.453658	-0.008904 
2142.525190	-0.008778 
2140.596722	-0.008654 
2138.668253	-0.008520 
2136.739785	-0.008392 
2134.811317	-0.008227 
2132.882849	-0.008061 
2130.954381	-0.007930 
2129.025913	-0.007840 
2127.097445	-0.007778 
2125.168976	-0.007690 
2123.240508	-0.007528 
2121.312040	-0.007377 
2119.383572	-0.007290 
2117.455104	-0.007164 
2115.526636	-0.007024 
2113.598168	-0.006940 
2111.669700	-0.006889 
2109.741231	-0.006772 
2107.812763	-0.006655 
2105.884295	-0.006590 
2103.955827	-0.006525 
2102.027359	-0.006430 
2100.098891	-0.006334 
2098.170423	-0.006267 
2096.241955	-0.006247 
2094.313486	-0.006217 
2092.385018	-0.006115 
2090.456550	-0.005971 
2088.528082	-0.005843 
2086.599614	-0.005842 
2084.671146	-0.005798 
2082.742678	-0.005660 
2080.814209	-0.005503 
2078.885741	-0.005421 
2076.957273	-0.005296 
2075.028805	-0.005194 
2073.100337	-0.005107 
2071.171869	-0.005015 
2069.243401	-0.004880 
2067.314933	-0.004734 
2065.386464	-0.004520 
2063.457996	-0.004395 
2061.529528	-0.004364 
2059.601060	-0.004288 
2057.672592	-0.004186 
2055.744124	-0.004062 
2053.815656	-0.003970 
2051.887188	-0.003873 
2049.958719	-0.003750 
2048.030251	-0.003674 
2046.101783	-0.003550 
2044.173315	-0.003390 
2042.244847	-0.003228 
2040.316379	-0.003141 
2038.387911	-0.003144 
2036.459442	-0.003088 
2034.530974	-0.003026 
2032.602506	-0.002969 
2030.674038	-0.002860 
2028.745570	-0.002805 
2026.817102	-0.002747 
2024.888634	-0.002630 
2022.960166	-0.002538 
2021.031697	-0.002507 
2019.103229	-0.002353 
2017.174761	-0.002072 
2015.246293	-0.002070 
2013.317825	-0.002226 
2011.389357	-0.002220 
2009.460889	-0.002178 
2007.532420	-0.002107 
2005.603952	-0.002084 
2003.675484	-0.002076 
2001.747016	-0.002066 
1999.818548	-0.001957 
1997.890080	-0.001851 
1995.961612	-0.001766 
1994.033144	-0.001634 
1992.104675	-0.001276 
1990.176207	-0.001217 
1988.247739	-0.001312 
1986.319271	-0.001344 
1984.390803	-0.001390 
1982.462335	-0.001305 
1980.533867	-0.001212 
1978.605399	-0.001203 
1976.676930	-0.001225 
1974.748462	-0.001186 
1972.819994	-0.001107 
1970.891526	-0.001063 
1968.963058	-0.000864 
1967.034590	-0.000401 
1965.106122	-0.000341 
1963.177653	-0.000593 
1961.249185	-0.000546 
1959.320717	-0.000469 
1957.392249	-0.000389 
1955.463781	-0.000219 
1953.535313	-0.000160 
1951.606845	-0.000182 
1949.678377	-0.000029 
1947.749908	0.000156  
1945.821440	0.000394  
1943.892972	0.000717  
1941.964504	0.001176  
1940.036036	0.001005  
1938.107568	0.000753  
1936.179100	0.000872  
1934.250632	0.001001  
1932.322163	0.001154  
1930.393695	0.001269  
1928.465227	0.001341  
1926.536759	0.001524  
1924.608291	0.001896  
1922.679823	0.002548  
1920.751355	0.002676  
1918.822886	0.002405  
1916.894418	0.002757  
1914.965950	0.002869  
1913.037482	0.002867  
1911.109014	0.003197  
1909.180546	0.003736  
1907.252078	0.003854  
1905.323610	0.003723  
1903.395141	0.003906  
1901.466673	0.004225  
1899.538205	0.004488  
1897.609737	0.004867  
1895.681269	0.005451  
1893.752801	0.006001  
1891.824333	0.006166  
1889.895865	0.006734  
1887.967396	0.007315  
1886.038928	0.007429  
1884.110460	0.007771  
1882.181992	0.008177  
1880.253524	0.008640  
1878.325056	0.009204  
1876.396588	0.009724  
1874.468119	0.010274  
1872.539651	0.010921  
1870.611183	0.011833  
1868.682715	0.013396  
1866.754247	0.014504  
1864.825779	0.014364  
1862.897311	0.014693  
1860.968843	0.015528  
1859.040374	0.016510  
1857.111906	0.017328  
1855.183438	0.018205  
1853.254970	0.019139  
1851.326502	0.020322  
1849.398034	0.021632  
1847.469566	0.023332  
1845.541098	0.024284  
1843.612629	0.025854  
1841.684161	0.027566  
1839.755693	0.028702  
1837.827225	0.030439  
1835.898757	0.032506  
1833.970289	0.034441  
1832.041821	0.036510  
1830.113352	0.039386  
1828.184884	0.042949  
1826.256416	0.044909  
1824.327948	0.048473  
1822.399480	0.051883  
1820.471012	0.055284  
1818.542544	0.059209  
1816.614076	0.063683  
1814.685607	0.067632  
1812.757139	0.071521  
1810.828671	0.075209  
1808.900203	0.078123  
1806.971735	0.079420  
1805.043267	0.080096  
1803.114799	0.079583  
1801.186331	0.078595  
1799.257862	0.075801  
1797.329394	0.072318  
1795.400926	0.068654  
1793.472458	0.065142  
1791.543990	0.062833  
1789.615522	0.061726  
1787.687054	0.061099  
1785.758585	0.062161  
1783.830117	0.064853  
1781.901649	0.068166  
1779.973181	0.072339  
1778.044713	0.076568  
1776.116245	0.080830  
1774.187777	0.085217  
1772.259309	0.091049  
1770.330840	0.098847  
1768.402372	0.102685  
1766.473904	0.107567  
1764.545436	0.110659  
1762.616968	0.112816  
1760.688500	0.114054  
1758.760032	0.113370  
1756.831564	0.109960  
1754.903095	0.105096  
1752.974627	0.099226  
1751.046159	0.092161  
1749.117691	0.084526  
1747.189223	0.076507  
1745.260755	0.068816  
1743.332287	0.062539  
1741.403818	0.057267  
1739.475350	0.053854  
1737.546882	0.052362  
1735.618414	0.050013  
1733.689946	0.049973  
1731.761478	0.051787  
1729.833010	0.052009  
1727.904542	0.051078  
1725.976073	0.050153  
1724.047605	0.049670  
1722.119137	0.048902  
1720.190669	0.047129  
1718.262201	0.044812  
1716.333733	0.043272  
1714.405265	0.040864  
1712.476797	0.037189  
1710.548328	0.033996  
1708.619860	0.031172  
1706.691392	0.029457  
1704.762924	0.027979  
1702.834456	0.026007  
1700.905988	0.022375  
1698.977520	0.023417  
1697.049051	0.023066  
1695.120583	0.022031  
1693.192115	0.023811  
1691.263647	0.025925  
1689.335179	0.030655  
1687.406711	0.036083  
1685.478243	0.038679  
1683.549775	0.053960  
1681.621306	0.064617  
1679.692838	0.072627  
1677.764370	0.080485  
1675.835902	0.087741  
1673.907434	0.099167  
1671.978966	0.105667  
1670.050498	0.111295  
1668.122029	0.117773  
1666.193561	0.120012  
1664.265093	0.120905  
1662.336625	0.123101  
1660.408157	0.124681  
1658.479689	0.125127  
1656.551221	0.126210  
1654.622753	0.125413  
1652.694284	0.130238  
1650.765816	0.135525  
1648.837348	0.138039  
1646.908880	0.141355  
1644.980412	0.144303  
1643.051944	0.145339  
1641.123476	0.145431  
1639.195008	0.145409  
1637.266539	0.143969  
1635.338071	0.141043  
1633.409603	0.136467  
1631.481135	0.132708  
1629.552667	0.127603  
1627.624199	0.122194  
1625.695731	0.116153  
1623.767262	0.110295  
1621.838794	0.102835  
1619.910326	0.096654  
1617.981858	0.089697  
1616.053390	0.081869  
1614.124922	0.075942  
1612.196454	0.070598  
1610.267986	0.065006  
1608.339517	0.059886  
1606.411049	0.054539  
1604.482581	0.049650  
1602.554113	0.045064  
1600.625645	0.040604  
1598.697177	0.036512  
1596.768709	0.033240  
1594.840241	0.030877  
1592.911772	0.028950  
1590.983304	0.027266  
1589.054836	0.025774  
1587.126368	0.024635  
1585.197900	0.023673  
1583.269432	0.022811  
1581.340964	0.021931  
1579.412495	0.021440  
1577.484027	0.020228  
1575.555559	0.021661  
1573.627091	0.024127  
1571.698623	0.024834  
1569.770155	0.026642  
1567.841687	0.029628  
1565.913219	0.030311  
1563.984750	0.031597  
1562.056282	0.031161  
1560.127814	0.029291  
1558.199346	0.033176  
1556.270878	0.032734  
1554.342410	0.031531  
1552.413942	0.030611  
1550.485474	0.030134  
1548.557005	0.028983  
1546.628537	0.026962  
1544.700069	0.026023  
1542.771601	0.024509  
1540.843133	0.021995  
1538.914665	0.020867  
1536.986197	0.020668  
1535.057728	0.020646  
1533.129260	0.021860  
1531.200792	0.022202  
1529.272324	0.021649  
1527.343856	0.022130  
1525.415388	0.022577  
1523.486920	0.022148  
1521.558452	0.021707  
1519.629983	0.021984  
1517.701515	0.022586  
1515.773047	0.023610  
1513.844579	0.023311  
1511.916111	0.024100  
1509.987643	0.026823  
1508.059175	0.028911  
1506.130707	0.033599  
1504.202238	0.034457  
1502.273770	0.037126  
1500.345302	0.039990  
1498.416834	0.044007  
1496.488366	0.048775  
1494.559898	0.054145  
1492.631430	0.057904  
1490.702961	0.063364  
1488.774493	0.071571  
1486.846025	0.076433  
1484.917557	0.080233  
1482.989089	0.084291  
1481.060621	0.089243  
1479.132153	0.093649  
1477.203685	0.097087  
1475.275216	0.101041  
1473.346748	0.103478  
1471.418280	0.107458  
1469.489812	0.108945  
1467.561344	0.110401  
1465.632876	0.112720  
1463.704408	0.116843  
1461.775940	0.119295  
1459.847471	0.121218  
1457.919003	0.122275  
1455.990535	0.123217  
1454.062067	0.122420  
1452.133599	0.120656  
1450.205131	0.118091  
1448.276663	0.115460  
1446.348194	0.112072  
1444.419726	0.108139  
1442.491258	0.104061  
1440.562790	0.100253  
1438.634322	0.096637  
1436.705854	0.093140  
1434.777386	0.090477  
1432.848918	0.087927  
1430.920449	0.084862  
1428.991981	0.081229  
1427.063513	0.077327  
1425.135045	0.074026  
1423.206577	0.070922  
1421.278109	0.067328  
1419.349641	0.064150  
1417.421173	0.061510  
1415.492704	0.057553  
1413.564236	0.052978  
1411.635768	0.048980  
1409.707300	0.045698  
1407.778832	0.043484  
1405.850364	0.042720  
1403.921896	0.043625  
1401.993427	0.044943  
1400.064959	0.047201  
1398.136491	0.051499  
1396.208023	0.054165  
1394.279555	0.054686  
1392.351087	0.052325  
1390.422619	0.046650  
1388.494151	0.032892  
1386.565682	-0.005725 
1384.637214	-0.042830 
1382.708746	-0.031439 
1380.780278	0.006372  
1378.851810	0.026951  
1376.923342	0.032782  
1374.994874	0.034866  
1373.066405	0.036424  
1371.137937	0.035252  
1369.209469	0.034095  
1367.281001	0.032641  
1365.352533	0.031317  
1363.424065	0.031011  
1361.495597	0.031111  
1359.567129	0.030152  
1357.638660	0.029801  
1355.710192	0.029763  
1353.781724	0.030009  
1351.853256	0.029887  
1349.924788	0.030358  
1347.996320	0.030954  
1346.067852	0.031407  
1344.139384	0.031632  
1342.210915	0.032156  
1340.282447	0.033497  
1338.353979	0.034518  
1336.425511	0.033919  
1334.497043	0.033720  
1332.568575	0.033965  
1330.640107	0.034662  
1328.711638	0.035417  
1326.783170	0.036272  
1324.854702	0.036764  
1322.926234	0.037290  
1320.997766	0.037745  
1319.069298	0.038219  
1317.140830	0.038511  
1315.212362	0.039105  
1313.283893	0.039888  
1311.355425	0.040507  
1309.426957	0.040665  
1307.498489	0.040789  
1305.570021	0.040548  
1303.641553	0.040104  
1301.713085	0.039193  
1299.784617	0.038459  
1297.856148	0.037407  
1295.927680	0.036146  
1293.999212	0.034943  
1292.070744	0.034143  
1290.142276	0.033449  
1288.213808	0.033150  
1286.285340	0.032937  
1284.356871	0.033031  
1282.428403	0.033217  
1280.499935	0.033452  
1278.571467	0.033534  
1276.642999	0.033555  
1274.714531	0.033235  
1272.786063	0.032882  
1270.857595	0.032140  
1268.929126	0.030548  
1267.000658	0.027948  
1265.072190	0.025069  
1263.143722	0.022391  
1261.215254	0.021245  
1259.286786	0.021778  
1257.358318	0.023234  
1255.429850	0.024610  
1253.501381	0.025350  
1251.572913	0.025203  
1249.644445	0.024537  
1247.715977	0.023415  
1245.787509	0.022277  
1243.859041	0.021209  
1241.930573	0.020387  
1240.002104	0.019446  
1238.073636	0.018734  
1236.145168	0.018219  
1234.216700	0.017859  
1232.288232	0.017564  
1230.359764	0.017578  
1228.431296	0.017430  
1226.502828	0.017281  
1224.574359	0.017189  
1222.645891	0.017116  
1220.717423	0.017071  
1218.788955	0.017400  
1216.860487	0.017783  
1214.932019	0.018222  
1213.003551	0.018779  
1211.075083	0.019339  
1209.146614	0.019460  
1207.218146	0.019521  
1205.289678	0.019263  
1203.361210	0.018797  
1201.432742	0.018126  
1199.504274	0.017298  
1197.575806	0.016339  
1195.647337	0.015627  
1193.718869	0.014888  
1191.790401	0.014287  
1189.861933	0.013935  
1187.933465	0.013991  
1186.004997	0.014269  
1184.076529	0.014865  
1182.148061	0.015532  
1180.219592	0.016455  
1178.291124	0.017388  
1176.362656	0.018351  
1174.434188	0.019486  
1172.505720	0.020958  
1170.577252	0.022160  
1168.648784	0.023651  
1166.720316	0.025413  
1164.791847	0.027273  
1162.863379	0.029256  
1160.934911	0.031353  
1159.006443	0.033015  
1157.077975	0.034048  
1155.149507	0.034088  
1153.221039	0.033300  
1151.292570	0.031832  
1149.364102	0.029924  
1147.435634	0.027495  
1145.507166	0.025351  
1143.578698	0.023605  
1141.650230	0.022476  
1139.721762	0.022043  
1137.793294	0.022448  
1135.864825	0.023020  
1133.936357	0.023954  
1132.007889	0.025055  
1130.079421	0.026093  
1128.150953	0.026540  
1126.222485	0.026928  
1124.294017	0.027549  
1122.365549	0.028657  
1120.437080	0.029638  
1118.508612	0.030527  
1116.580144	0.031118  
1114.651676	0.031691  
1112.723208	0.032000  
1110.794740	0.032057  
1108.866272	0.031896  
1106.937803	0.031603  
1105.009335	0.030766  
1103.080867	0.029956  
1101.152399	0.029050  
1099.223931	0.028531  
1097.295463	0.029076  
1095.366995	0.030767  
1093.438527	0.032941  
1091.510058	0.036153  
1089.581590	0.040048  
1087.653122	0.044422  
1085.724654	0.049266  
1083.796186	0.054585  
1081.867718	0.059890  
1079.939250	0.064931  
1078.010782	0.069362  
1076.082313	0.073010  
1074.153845	0.075703  
1072.225377	0.077232  
1070.296909	0.077787  
1068.368441	0.077580  
1066.439973	0.076359  
1064.511505	0.074681  
1062.583036	0.072973  
1060.654568	0.071129  
1058.726100	0.069293  
1056.797632	0.068003  
1054.869164	0.066824  
1052.940696	0.066121  
1051.012228	0.066487  
1049.083760	0.068067  
1047.155291	0.070639  
1045.226823	0.074937  
1043.298355	0.080307  
1041.369887	0.086221  
1039.441419	0.092422  
1037.512951	0.098720  
1035.584483	0.104842  
1033.656014	0.109955  
1031.727546	0.113766  
1029.799078	0.116444  
1027.870610	0.117536  
1025.942142	0.116941  
1024.013674	0.115422  
1022.085206	0.113465  
1020.156738	0.111761  
1018.228269	0.110814  
1016.299801	0.110304  
1014.371333	0.110268  
1012.442865	0.110575  
1010.514397	0.110404  
1008.585929	0.109325  
1006.657461	0.107279  
1004.728993	0.104559  
1002.800524	0.101368  
1000.872056	0.097510  
998.943588	 0.092919  
997.015120	 0.088092  
995.086652	 0.082957  
993.158184	 0.077854  
991.229716	 0.073083  
989.301247	 0.068627  
987.372779	 0.065002  
985.444311	 0.061972  
983.515843	 0.059412  
981.587375	 0.057493  
979.658907	 0.055868  
977.730439	 0.054359  
975.801971	 0.053167  
973.873502	 0.052192  
971.945034	 0.051441  
970.016566	 0.050957  
968.088098	 0.050541  
966.159630	 0.050389  
964.231162	 0.050265  
962.302694	 0.050121  
960.374226	 0.050288  
958.445757	 0.050683  
956.517289	 0.050751  
954.588821	 0.050807  
952.660353	 0.051287  
950.731885	 0.051364  
948.803417	 0.051197  
946.874949	 0.050845  
944.946480	 0.049612  
943.018012	 0.047719  
941.089544	 0.045521  
939.161076	 0.043075  
937.232608	 0.040636  
935.304140	 0.038385  
933.375672	 0.036413  
931.447204	 0.034579  
929.518735	 0.033368  
927.590267	 0.032325  
925.661799	 0.031447  
923.733331	 0.030557  
921.804863	 0.029901  
919.876395	 0.029224  
917.947927	 0.028909  
916.019459	 0.028820  
914.090990	 0.028489  
912.162522	 0.028232  
910.234054	 0.028314  
908.305586	 0.028339  
906.377118	 0.028070  
904.448650	 0.027878  
902.520182	 0.027716  
900.591713	 0.027316  
898.663245	 0.026902  
896.734777	 0.026406  
894.806309	 0.025810  
892.877841	 0.025043  
890.949373	 0.024378  
889.020905	 0.023727  
887.092437	 0.023302  
885.163968	 0.023449  
883.235500	 0.024262  
881.307032	 0.025872  
879.378564	 0.028778  
877.450096	 0.033271  
875.521628	 0.040518  
873.593160	 0.048963  
871.664692	 0.048846  
869.736223	 0.037080  
867.807755	 0.027693  
865.879287	 0.024747  
863.950819	 0.024294  
862.022351	 0.024123  
860.093883	 0.024365  
858.165415	 0.024665  
856.236946	 0.024901  
854.308478	 0.025077  
852.380010	 0.025096  
850.451542	 0.025302  
848.523074	 0.025824  
846.594606	 0.025569  
844.666138	 0.025260  
842.737670	 0.025133  
840.809201	 0.024608  
838.880733	 0.024451  
836.952265	 0.024917  
835.023797	 0.024855  
833.095329	 0.024499  
831.166861	 0.023724  
829.238393	 0.022574  
827.309925	 0.021286  
825.381456	 0.019803  
823.452988	 0.017308  
821.524520	 0.015210  
819.596052	 0.013852  
817.667584	 0.013097  
815.739116	 0.012872  
813.810648	 0.012758  
811.882179	 0.011927  
809.953711	 0.011009  
808.025243	 0.009572  
806.096775	 0.007956  
804.168307	 0.006432  
802.239839	 0.005675  
800.311371	 0.005384  
798.382903	 0.005805  
796.454434	 0.006720  
794.525966	 0.008017  
792.597498	 0.009820  
790.669030	 0.011462  
788.740562	 0.012678  
786.812094	 0.014257  
784.883626	 0.015146  
782.955158	 0.015884  
781.026689	 0.016587  
779.098221	 0.017096  
777.169753	 0.017898  
775.241285	 0.019157  
773.312817	 0.020226  
771.384349	 0.021771  
769.455881	 0.023172  
767.527412	 0.024382  
765.598944	 0.025546  
763.670476	 0.026758  
761.742008	 0.027939  
759.813540	 0.029542  
757.885072	 0.031151  
755.956604	 0.032618  
754.028136	 0.033572  
752.099667	 0.034983  
750.171199	 0.036849  
748.242731	 0.038876  
746.314263	 0.041822  
744.385795	 0.045428  
742.457327	 0.048551  
740.528859	 0.051690  
738.600391	 0.054305  
736.671922	 0.055633  
734.743454	 0.055065  
732.814986	 0.052843  
730.886518	 0.049458  
728.958050	 0.046958  
727.029582	 0.044784  
725.101114	 0.042608  
723.172645	 0.040706  
721.244177	 0.039077  
719.315709	 0.038330  
717.387241	 0.039175  
715.458773	 0.040154  
713.530305	 0.040614  
711.601837	 0.041038  
709.673369	 0.041127  
707.744900	 0.040662  
705.816432	 0.040638  
703.887964	 0.040802  
701.959496	 0.040856  
700.031028	 0.040792  
698.102560	 0.040557  
696.174092	 0.040564  
694.245623	 0.040825  
692.317155	 0.040612  
690.388687	 0.041190  
688.460219	 0.042148  
686.531751	 0.042406  
684.603283	 0.042245  
682.674815	 0.042366  
680.746347	 0.042411  
678.817878	 0.042658  
676.889410	 0.042479  
674.960942	 0.041866  
673.032474	 0.041586  
671.104006	 0.041480  
669.175538	 0.040979  
667.247070	 0.044700  
665.318602	 0.045567  
663.390133	 0.045678  
661.461665	 0.046805  
659.533197	 0.047634  
657.604729	 0.048182  
655.676261	 0.049706  
653.747793	 0.051406  
651.819325	 0.052288  
649.890856	 0.053290  
647.962388	 0.054610  
646.033920	 0.055598  
644.105452	 0.057048  
642.176984	 0.058587  
640.248516	 0.059825  
638.320048	 0.060993  
636.391580	 0.062527  
634.463111	 0.063880  
632.534643	 0.064064  
630.606175	 0.063693  
628.677707	 0.063701  
626.749239	 0.063532  
624.820771	 0.062581  
622.892303	 0.061588  
620.963835	 0.061437  
619.035366	 0.061691  
617.106898	 0.063486  
615.178430	 0.067001  
613.249962	 0.070927  
611.321494	 0.073020  
609.393026	 0.073629  
607.464558	 0.074319  
605.536089	 0.075018  
603.607621	 0.074951  
601.679153	 0.074671  
599.750685	 0.075154  
597.822217	 0.075285  
595.893749	 0.075288  
593.965281	 0.076297  
592.036813	 0.076512  
590.108344	 0.076402  
588.179876	 0.075622  
586.251408	 0.074716  
584.322940	 0.075171  
582.394472	 0.075684  
580.466004	 0.075965  
578.537536	 0.075887  
576.609068	 0.075554  
574.680599	 0.075441  
572.752131	 0.075053  
570.823663	 0.074982  
568.895195	 0.074391  
566.966727	 0.075403  
565.038259	 0.075539  
563.109791	 0.074338  
561.181322	 0.073902  
559.252854	 0.073481  
557.324386	 0.073751  
555.395918	 0.073956  
553.467450	 0.073238  
551.538982	 0.073528  
549.610514	 0.073380  
547.682046	 0.071609  
545.753577	 0.070724  
543.825109	 0.070896  
541.896641	 0.069374  
539.968173	 0.068467  
538.039705	 0.068246  
536.111237	 0.068199  
534.182769	 0.067326  
532.254301	 0.067259  
530.325832	 0.067567  
528.397364	 0.067704  
526.468896	 0.068655  
524.540428	 0.067525  
522.611960	 0.065403  
520.683492	 0.066353  
518.755024	 0.067090  
516.826555	 0.067724  
514.898087	 0.066994  
512.969619	 0.066172  
511.041151	 0.064493  
509.112683	 0.064466  
507.184215	 0.064894  
505.255747	 0.065166  
503.327279	 0.065342  
501.398810	 0.064627  
499.470342	 0.062943  
497.541874	 0.062940  
495.613406	 0.064491  
493.684938	 0.062750  
491.756470	 0.060477  
489.828002	 0.060329  
487.899534	 0.061341  
485.971065	 0.060299  
484.042597	 0.060435  
482.114129	 0.059199  
480.185661	 0.057236  
478.257193	 0.056560  
476.328725	 0.056664  
474.400257	 0.057300  
472.471788	 0.056532  
470.543320	 0.057494  
468.614852	 0.056568  
466.686384	 0.057307  
464.757916	 0.057529  
462.829448	 0.057829  
460.900980	 0.057440  
458.972512	 0.058642  
457.044043	 0.059698  
455.115575	 0.060452  
453.187107	 0.062666  
451.258639	 0.063509  
449.330171	 0.063128  
447.401703	 0.064770  
445.473235	 0.065459  
443.544767	 0.066326  
441.616298	 0.067418  
439.687830	 0.066587  
437.759362	 0.068332  
435.830894	 0.068311  
433.902426	 0.068781  
431.973958	 0.071555  
430.045490	 0.070901  
428.117021	 0.068555  
426.188553	 0.066791  
424.260085	 0.068393  
422.331617	 0.071598  
420.403149	 0.071577  
418.474681	 0.073314  
416.546213	 0.077953  
414.617745	 0.074003  
412.689276	 0.072985  
410.760808	 0.072236  
408.832340	 0.072193  
406.903872	 0.077813  
404.975404	 0.076571  
403.046936	 0.070901  
401.118468	 0.072819  
399.190000	 0.085330  
