# Supplementary material for: Thermal properties of poly(N,N-dimethylaminoethyl methacrylate)
Source: PLoS One. 2019 Jun 5;14(6):e0217441. doi: 10.1371/journal.pone.0217441 (PMC6550408; doi:10.1371/journal.pone.0217441)
Supplement: S6 File — (ASC) [file pone.0217441.s006.asc]

PE IR       SUBTECH     SPECTRUM    ASCII       PEDS        1.60        
  -1
APDAMA5.ASC
19/01/04
20:11:44.00
19/01/04
20:11:44.00
GRAMS Format
APDAMA5
399.190000
0


OMNIC,NEW FORMAT (V4B)


0.000000


#HDR
-1
-1
#GR
CM-1
A
0.00000011920928955078
0.0
3999.640000
-1.928468
1868
8
0.784782
-0.040886
#DATA
3999.640000	-0.037030 
3997.711531	-0.037017 
3995.783063	-0.036983 
3993.854595	-0.036836 
3991.926127	-0.036695 
3989.997659	-0.036608 
3988.069191	-0.036558 
3986.140723	-0.036445 
3984.212254	-0.036422 
3982.283786	-0.036317 
3980.355318	-0.036195 
3978.426850	-0.036167 
3976.498382	-0.036296 
3974.569914	-0.036267 
3972.641446	-0.036150 
3970.712978	-0.035916 
3968.784509	-0.035758 
3966.856041	-0.035716 
3964.927573	-0.035679 
3962.999105	-0.035640 
3961.070637	-0.035648 
3959.142169	-0.035372 
3957.213701	-0.035138 
3955.285232	-0.035077 
3953.356764	-0.035124 
3951.428296	-0.035116 
3949.499828	-0.035138 
3947.571360	-0.035204 
3945.642892	-0.035041 
3943.714424	-0.034912 
3941.785956	-0.035092 
3939.857487	-0.034926 
3937.929019	-0.034838 
3936.000551	-0.034848 
3934.072083	-0.034769 
3932.143615	-0.034698 
3930.215147	-0.034761 
3928.286679	-0.034535 
3926.358211	-0.034208 
3924.429742	-0.034586 
3922.501274	-0.034772 
3920.572806	-0.034382 
3918.644338	-0.034135 
3916.715870	-0.034178 
3914.787402	-0.034069 
3912.858934	-0.033607 
3910.930465	-0.033596 
3909.001997	-0.033582 
3907.073529	-0.033540 
3905.145061	-0.033383 
3903.216593	-0.033275 
3901.288125	-0.032612 
3899.359657	-0.033041 
3897.431189	-0.033931 
3895.502720	-0.034256 
3893.574252	-0.034131 
3891.645784	-0.034185 
3889.717316	-0.034035 
3887.788848	-0.033444 
3885.860380	-0.033460 
3883.931912	-0.034188 
3882.003444	-0.033511 
3880.074975	-0.033157 
3878.146507	-0.033290 
3876.218039	-0.033557 
3874.289571	-0.033645 
3872.361103	-0.033506 
3870.432635	-0.033186 
3868.504167	-0.033622 
3866.575698	-0.033423 
3864.647230	-0.033707 
3862.718762	-0.033315 
3860.790294	-0.033397 
3858.861826	-0.033720 
3856.933358	-0.034056 
3855.004890	-0.032899 
3853.076422	-0.033232 
3851.147953	-0.033446 
3849.219485	-0.033785 
3847.291017	-0.034036 
3845.362549	-0.034547 
3843.434081	-0.034915 
3841.505613	-0.034409 
3839.577145	-0.033836 
3837.648677	-0.033756 
3835.720208	-0.034468 
3833.791740	-0.034667 
3831.863272	-0.034376 
3829.934804	-0.034312 
3828.006336	-0.034325 
3826.077868	-0.034588 
3824.149400	-0.034217 
3822.220931	-0.034103 
3820.292463	-0.035444 
3818.363995	-0.034731 
3816.435527	-0.033575 
3814.507059	-0.034056 
3812.578591	-0.034533 
3810.650123	-0.034554 
3808.721655	-0.033980 
3806.793186	-0.034448 
3804.864718	-0.034516 
3802.936250	-0.034156 
3801.007782	-0.035004 
3799.079314	-0.035393 
3797.150846	-0.035403 
3795.222378	-0.035234 
3793.293910	-0.035024 
3791.365441	-0.035186 
3789.436973	-0.034904 
3787.508505	-0.034678 
3785.580037	-0.034806 
3783.651569	-0.034859 
3781.723101	-0.034245 
3779.794633	-0.034262 
3777.866164	-0.034290 
3775.937696	-0.034117 
3774.009228	-0.034070 
3772.080760	-0.034022 
3770.152292	-0.034203 
3768.223824	-0.034009 
3766.295356	-0.033638 
3764.366888	-0.033962 
3762.438419	-0.033709 
3760.509951	-0.033494 
3758.581483	-0.033614 
3756.653015	-0.033662 
3754.724547	-0.033135 
3752.796079	-0.032368 
3750.867611	-0.033270 
3748.939143	-0.034502 
3747.010674	-0.034132 
3745.082206	-0.033040 
3743.153738	-0.034436 
3741.225270	-0.036897 
3739.296802	-0.038252 
3737.368334	-0.039138 
3735.439866	-0.040886 
3733.511397	-0.039881 
3731.582929	-0.038726 
3729.654461	-0.038889 
3727.725993	-0.039542 
3725.797525	-0.040255 
3723.869057	-0.039106 
3721.940589	-0.037587 
3720.012121	-0.035860 
3718.083652	-0.035367 
3716.155184	-0.034890 
3714.226716	-0.034377 
3712.298248	-0.034162 
3710.369780	-0.034738 
3708.441312	-0.034377 
3706.512844	-0.034630 
3704.584376	-0.034887 
3702.655907	-0.034998 
3700.727439	-0.034019 
3698.798971	-0.032901 
3696.870503	-0.032278 
3694.942035	-0.031967 
3693.013567	-0.031259 
3691.085099	-0.030261 
3689.156630	-0.027718 
3687.228162	-0.025285 
3685.299694	-0.024093 
3683.371226	-0.023404 
3681.442758	-0.022587 
3679.514290	-0.021752 
3677.585822	-0.019772 
3675.657354	-0.018690 
3673.728885	-0.016746 
3671.800417	-0.015662 
3669.871949	-0.015110 
3667.943481	-0.013442 
3666.015013	-0.011621 
3664.086545	-0.010004 
3662.158077	-0.008615 
3660.229608	-0.007393 
3658.301140	-0.005117 
3656.372672	-0.002909 
3654.444204	-0.001335 
3652.515736	-0.000590 
3650.587268	0.000287  
3648.658800	0.001943  
3646.730332	0.004482  
3644.801863	0.006483  
3642.873395	0.007590  
3640.944927	0.009004  
3639.016459	0.011369  
3637.087991	0.013857  
3635.159523	0.016115  
3633.231055	0.017877  
3631.302587	0.020666  
3629.374118	0.023744  
3627.445650	0.028528  
3625.517182	0.030243  
3623.588714	0.032701  
3621.660246	0.035297  
3619.731778	0.038867  
3617.803310	0.044303  
3615.874841	0.049280  
3613.946373	0.053029  
3612.017905	0.058126  
3610.089437	0.062255  
3608.160969	0.066614  
3606.232501	0.071740  
3604.304033	0.076332  
3602.375565	0.080123  
3600.447096	0.084910  
3598.518628	0.090634  
3596.590160	0.096819  
3594.661692	0.102275  
3592.733224	0.108146  
3590.804756	0.113265  
3588.876288	0.118387  
3586.947820	0.124805  
3585.019351	0.132264  
3583.090883	0.137308  
3581.162415	0.142721  
3579.233947	0.148330  
3577.305479	0.154873  
3575.377011	0.161018  
3573.448543	0.167239  
3571.520074	0.172430  
3569.591606	0.177319  
3567.663138	0.182466  
3565.734670	0.190777  
3563.806202	0.197005  
3561.877734	0.202129  
3559.949266	0.207330  
3558.020798	0.213348  
3556.092329	0.219112  
3554.163861	0.224838  
3552.235393	0.229947  
3550.306925	0.235836  
3548.378457	0.240179  
3546.449989	0.244930  
3544.521521	0.249957  
3542.593053	0.254772  
3540.664584	0.258450  
3538.736116	0.262162  
3536.807648	0.265250  
3534.879180	0.269522  
3532.950712	0.273071  
3531.022244	0.276169  
3529.093776	0.278798  
3527.165307	0.282295  
3525.236839	0.285540  
3523.308371	0.288900  
3521.379903	0.292682  
3519.451435	0.296136  
3517.522967	0.299123  
3515.594499	0.302672  
3513.666031	0.305789  
3511.737562	0.309252  
3509.809094	0.312055  
3507.880626	0.315680  
3505.952158	0.318704  
3504.023690	0.321415  
3502.095222	0.324532  
3500.166754	0.328340  
3498.238286	0.331124  
3496.309817	0.334192  
3494.381349	0.336972  
3492.452881	0.340024  
3490.524413	0.342785  
3488.595945	0.345975  
3486.667477	0.348978  
3484.739009	0.352253  
3482.810540	0.354742  
3480.882072	0.357874  
3478.953604	0.360909  
3477.025136	0.363973  
3475.096668	0.366704  
3473.168200	0.369854  
3471.239732	0.372473  
3469.311264	0.375155  
3467.382795	0.377458  
3465.454327	0.380357  
3463.525859	0.382617  
3461.597391	0.385268  
3459.668923	0.387838  
3457.740455	0.390274  
3455.811987	0.391991  
3453.883519	0.394046  
3451.955050	0.395561  
3450.026582	0.396975  
3448.098114	0.397591  
3446.169646	0.398985  
3444.241178	0.399887  
3442.312710	0.400229  
3440.384242	0.400324  
3438.455773	0.400342  
3436.527305	0.399679  
3434.598837	0.399087  
3432.670369	0.398132  
3430.741901	0.397214  
3428.813433	0.395424  
3426.884965	0.393390  
3424.956497	0.390981  
3423.028028	0.388528  
3421.099560	0.385547  
3419.171092	0.382450  
3417.242624	0.378929  
3415.314156	0.375391  
3413.385688	0.371588  
3411.457220	0.367548  
3409.528752	0.363020  
3407.600283	0.358523  
3405.671815	0.354089  
3403.743347	0.349801  
3401.814879	0.344921  
3399.886411	0.339952  
3397.957943	0.334772  
3396.029475	0.329714  
3394.101006	0.324404  
3392.172538	0.319225  
3390.244070	0.313706  
3388.315602	0.308206  
3386.387134	0.302487  
3384.458666	0.296766  
3382.530198	0.290996  
3380.601730	0.284865  
3378.673261	0.278531  
3376.744793	0.272255  
3374.816325	0.265742  
3372.887857	0.259175  
3370.959389	0.252517  
3369.030921	0.245662  
3367.102453	0.238722  
3365.173985	0.231863  
3363.245516	0.225223  
3361.317048	0.218730  
3359.388580	0.212133  
3357.460112	0.205556  
3355.531644	0.199117  
3353.603176	0.192861  
3351.674708	0.186694  
3349.746239	0.180568  
3347.817771	0.174673  
3345.889303	0.169080  
3343.960835	0.163701  
3342.032367	0.158293  
3340.103899	0.152967  
3338.175431	0.147803  
3336.246963	0.142735  
3334.318494	0.137903  
3332.390026	0.133275  
3330.461558	0.128721  
3328.533090	0.124458  
3326.604622	0.120301  
3324.676154	0.116179  
3322.747686	0.112276  
3320.819217	0.108619  
3318.890749	0.105069  
3316.962281	0.101581  
3315.033813	0.098245  
3313.105345	0.095139  
3311.176877	0.092289  
3309.248409	0.089457  
3307.319941	0.086621  
3305.391472	0.083895  
3303.463004	0.081354  
3301.534536	0.079143  
3299.606068	0.077060  
3297.677600	0.074980  
3295.749132	0.072920  
3293.820664	0.071090  
3291.892196	0.069364  
3289.963727	0.067663  
3288.035259	0.066168  
3286.106791	0.064779  
3284.178323	0.063433  
3282.249855	0.062254  
3280.321387	0.060965  
3278.392919	0.059768  
3276.464450	0.058811  
3274.535982	0.057901  
3272.607514	0.056938  
3270.679046	0.055945  
3268.750578	0.054971  
3266.822110	0.054157  
3264.893642	0.053255  
3262.965174	0.052441  
3261.036705	0.051613  
3259.108237	0.050771  
3257.179769	0.049837  
3255.251301	0.048799  
3253.322833	0.047672  
3251.394365	0.046635  
3249.465897	0.045596  
3247.537429	0.044455  
3245.608960	0.043203  
3243.680492	0.042056  
3241.752024	0.040746  
3239.823556	0.039467  
3237.895088	0.038118  
3235.966620	0.036736  
3234.038152	0.035364  
3232.109683	0.033866  
3230.181215	0.032501  
3228.252747	0.031183  
3226.324279	0.029868  
3224.395811	0.028575  
3222.467343	0.027190  
3220.538875	0.025743  
3218.610407	0.024463  
3216.681938	0.023181  
3214.753470	0.021877  
3212.825002	0.020641  
3210.896534	0.019371  
3208.968066	0.018218  
3207.039598	0.017042  
3205.111130	0.015862  
3203.182662	0.014720  
3201.254193	0.013632  
3199.325725	0.012538  
3197.397257	0.011561  
3195.468789	0.010599  
3193.540321	0.009589  
3191.611853	0.008607  
3189.683385	0.007747  
3187.754916	0.006872  
3185.826448	0.005957  
3183.897980	0.005158  
3181.969512	0.004398  
3180.041044	0.003676  
3178.112576	0.003023  
3176.184108	0.002420  
3174.255640	0.001798  
3172.327171	0.001221  
3170.398703	0.000626  
3168.470235	0.000076  
3166.541767	-0.000389 
3164.613299	-0.000840 
3162.684831	-0.001275 
3160.756363	-0.001719 
3158.827895	-0.002040 
3156.899426	-0.002357 
3154.970958	-0.002663 
3153.042490	-0.003016 
3151.114022	-0.003380 
3149.185554	-0.003630 
3147.257086	-0.003843 
3145.328618	-0.004081 
3143.400149	-0.004233 
3141.471681	-0.004376 
3139.543213	-0.004595 
3137.614745	-0.004811 
3135.686277	-0.004946 
3133.757809	-0.005044 
3131.829341	-0.005011 
3129.900873	-0.005158 
3127.972404	-0.005421 
3126.043936	-0.005521 
3124.115468	-0.005577 
3122.187000	-0.005512 
3120.258532	-0.005561 
3118.330064	-0.005753 
3116.401596	-0.005769 
3114.473128	-0.005745 
3112.544659	-0.005662 
3110.616191	-0.005600 
3108.687723	-0.005577 
3106.759255	-0.005576 
3104.830787	-0.005533 
3102.902319	-0.005504 
3100.973851	-0.005416 
3099.045382	-0.005386 
3097.116914	-0.005319 
3095.188446	-0.005133 
3093.259978	-0.004842 
3091.331510	-0.004642 
3089.403042	-0.004477 
3087.474574	-0.004242 
3085.546106	-0.003951 
3083.617637	-0.003738 
3081.689169	-0.003389 
3079.760701	-0.003052 
3077.832233	-0.002731 
3075.903765	-0.002422 
3073.975297	-0.002062 
3072.046829	-0.001638 
3070.118361	-0.001211 
3068.189892	-0.000834 
3066.261424	-0.000500 
3064.332956	-0.000055 
3062.404488	0.000552  
3060.476020	0.001145  
3058.547552	0.001829  
3056.619084	0.002639  
3054.690615	0.003512  
3052.762147	0.004438  
3050.833679	0.005467  
3048.905211	0.006603  
3046.976743	0.007970  
3045.048275	0.009447  
3043.119807	0.011129  
3041.191339	0.013012  
3039.262870	0.015064  
3037.334402	0.017379  
3035.405934	0.019971  
3033.477466	0.022745  
3031.548998	0.025710  
3029.620530	0.028934  
3027.692062	0.032280  
3025.763594	0.035725  
3023.835125	0.039283  
3021.906657	0.043013  
3019.978189	0.046977  
3018.049721	0.051017  
3016.121253	0.055240  
3014.192785	0.059590  
3012.264317	0.064107  
3010.335848	0.068729  
3008.407380	0.073447  
3006.478912	0.078338  
3004.550444	0.083443  
3002.621976	0.088710  
3000.693508	0.094089  
2998.765040	0.099820  
2996.836572	0.105815  
2994.908103	0.112224  
2992.979635	0.119007  
2991.051167	0.125875  
2989.122699	0.132951  
2987.194231	0.140097  
2985.265763	0.147017  
2983.337295	0.153443  
2981.408826	0.159035  
2979.480358	0.163338  
2977.551890	0.166165  
2975.623422	0.167271  
2973.694954	0.166345  
2971.766486	0.163332  
2969.838018	0.158510  
2967.909550	0.152391  
2965.981081	0.145653  
2964.052613	0.139310  
2962.124145	0.134172  
2960.195677	0.130344  
2958.267209	0.128070  
2956.338741	0.127273  
2954.410273	0.127842  
2952.481805	0.129501  
2950.553336	0.131762  
2948.624868	0.134125  
2946.696400	0.136049  
2944.767932	0.137321  
2942.839464	0.137873  
2940.910996	0.137623  
2938.982528	0.136536  
2937.054059	0.134399  
2935.125591	0.131124  
2933.197123	0.126693  
2931.268655	0.121202  
2929.340187	0.114723  
2927.411719	0.107486  
2925.483251	0.100001  
2923.554783	0.092745  
2921.626314	0.086244  
2919.697846	0.081010  
2917.769378	0.077473  
2915.840910	0.076454  
2913.912442	0.077799  
2911.983974	0.079647  
2910.055506	0.080094  
2908.127038	0.078917  
2906.198569	0.076768  
2904.270101	0.074351  
2902.341633	0.071944  
2900.413165	0.069635  
2898.484697	0.067723  
2896.556229	0.066370  
2894.627761	0.065547  
2892.699292	0.065265  
2890.770824	0.065550  
2888.842356	0.066306  
2886.913888	0.067250  
2884.985420	0.068299  
2883.056952	0.069273  
2881.128484	0.069871  
2879.200016	0.069954  
2877.271547	0.069337  
2875.343079	0.067864  
2873.414611	0.065490  
2871.486143	0.062302  
2869.557675	0.058398  
2867.629207	0.053909  
2865.700739	0.048847  
2863.772271	0.043247  
2861.843802	0.037331  
2859.915334	0.031254  
2857.986866	0.025042  
2856.058398	0.018789  
2854.129930	0.012541  
2852.201462	0.006588  
2850.272994	0.002311  
2848.344525	0.002186  
2846.416057	0.006028  
2844.487589	0.010322  
2842.559121	0.012890  
2840.630653	0.013879  
2838.702185	0.013985  
2836.773717	0.013523  
2834.845249	0.012839  
2832.916780	0.012059  
2830.988312	0.011195  
2829.059844	0.010276  
2827.131376	0.009355  
2825.202908	0.008450  
2823.274440	0.007553  
2821.345972	0.006691  
2819.417504	0.005947  
2817.489035	0.005291  
2815.560567	0.004749  
2813.632099	0.004266  
2811.703631	0.003809  
2809.775163	0.003344  
2807.846695	0.002894  
2805.918227	0.002507  
2803.989758	0.002171  
2802.061290	0.001857  
2800.132822	0.001686  
2798.204354	0.001584  
2796.275886	0.001476  
2794.347418	0.001314  
2792.418950	0.001164  
2790.490482	0.001044  
2788.562013	0.000959  
2786.633545	0.000876  
2784.705077	0.000774  
2782.776609	0.000641  
2780.848141	0.000520  
2778.919673	0.000469  
2776.991205	0.000453  
2775.062737	0.000467  
2773.134268	0.000485  
2771.205800	0.000485  
2769.277332	0.000526  
2767.348864	0.000486  
2765.420396	0.000465  
2763.491928	0.000527  
2761.563460	0.000627  
2759.634991	0.000810  
2757.706523	0.000991  
2755.778055	0.001166  
2753.849587	0.001355  
2751.921119	0.001551  
2749.992651	0.001735  
2748.064183	0.001913  
2746.135715	0.002082  
2744.207246	0.002215  
2742.278778	0.002378  
2740.350310	0.002528  
2738.421842	0.002676  
2736.493374	0.002780  
2734.564906	0.002811  
2732.636438	0.002820  
2730.707970	0.002786  
2728.779501	0.002700  
2726.851033	0.002678  
2724.922565	0.002630  
2722.994097	0.002513  
2721.065629	0.002360  
2719.137161	0.002261  
2717.208693	0.002194  
2715.280224	0.002080  
2713.351756	0.002051  
2711.423288	0.002086  
2709.494820	0.002082  
2707.566352	0.002049  
2705.637884	0.002052  
2703.709416	0.002039  
2701.780948	0.002032  
2699.852479	0.002031  
2697.924011	0.002024  
2695.995543	0.002043  
2694.067075	0.002044  
2692.138607	0.002067  
2690.210139	0.002108  
2688.281671	0.002124  
2686.353202	0.002148  
2684.424734	0.002145  
2682.496266	0.002171  
2680.567798	0.002244  
2678.639330	0.002303  
2676.710862	0.002329  
2674.782394	0.002292  
2672.853926	0.002364  
2670.925457	0.002422  
2668.996989	0.002483  
2667.068521	0.002519  
2665.140053	0.002521  
2663.211585	0.002561  
2661.283117	0.002633  
2659.354649	0.002673  
2657.426181	0.002690  
2655.497712	0.002771  
2653.569244	0.002899  
2651.640776	0.003000  
2649.712308	0.003054  
2647.783840	0.003084  
2645.855372	0.003212  
2643.926904	0.003315  
2641.998435	0.003393  
2640.069967	0.003487  
2638.141499	0.003560  
2636.213031	0.003615  
2634.284563	0.003713  
2632.356095	0.003796  
2630.427627	0.003857  
2628.499159	0.003934  
2626.570690	0.004036  
2624.642222	0.004122  
2622.713754	0.004192  
2620.785286	0.004294  
2618.856818	0.004366  
2616.928350	0.004424  
2614.999882	0.004512  
2613.071414	0.004590  
2611.142945	0.004674  
2609.214477	0.004780  
2607.286009	0.004863  
2605.357541	0.004916  
2603.429073	0.005006  
2601.500605	0.005070  
2599.572137	0.005138  
2597.643668	0.005214  
2595.715200	0.005254  
2593.786732	0.005321  
2591.858264	0.005420  
2589.929796	0.005480  
2588.001328	0.005497  
2586.072860	0.005536  
2584.144392	0.005556  
2582.215923	0.005590  
2580.287455	0.005661  
2578.358987	0.005747  
2576.430519	0.005806  
2574.502051	0.005844  
2572.573583	0.005964  
2570.645115	0.006022  
2568.716647	0.006054  
2566.788178	0.006139  
2564.859710	0.006206  
2562.931242	0.006234  
2561.002774	0.006289  
2559.074306	0.006353  
2557.145838	0.006400  
2555.217370	0.006449  
2553.288901	0.006484  
2551.360433	0.006519  
2549.431965	0.006566  
2547.503497	0.006582  
2545.575029	0.006644  
2543.646561	0.006734  
2541.718093	0.006826  
2539.789625	0.006891  
2537.861156	0.006942  
2535.932688	0.007036  
2534.004220	0.007138  
2532.075752	0.007273  
2530.147284	0.007423  
2528.218816	0.007516  
2526.290348	0.007651  
2524.361880	0.007794  
2522.433411	0.007916  
2520.504943	0.008081  
2518.576475	0.008182  
2516.648007	0.008254  
2514.719539	0.008380  
2512.791071	0.008476  
2510.862603	0.008551  
2508.934134	0.008612  
2507.005666	0.008667  
2505.077198	0.008722  
2503.148730	0.008745  
2501.220262	0.008695  
2499.291794	0.008682  
2497.363326	0.008704  
2495.434858	0.008733  
2493.506389	0.008744  
2491.577921	0.008791  
2489.649453	0.008843  
2487.720985	0.008881  
2485.792517	0.008919  
2483.864049	0.008949  
2481.935581	0.008945  
2480.007113	0.008985  
2478.078644	0.009084  
2476.150176	0.009142  
2474.221708	0.009217  
2472.293240	0.009271  
2470.364772	0.009327  
2468.436304	0.009390  
2466.507836	0.009442  
2464.579367	0.009505  
2462.650899	0.009528  
2460.722431	0.009567  
2458.793963	0.009657  
2456.865495	0.009720  
2454.937027	0.009772  
2453.008559	0.009851  
2451.080091	0.009940  
2449.151622	0.010001  
2447.223154	0.010042  
2445.294686	0.010142  
2443.366218	0.010232  
2441.437750	0.010283  
2439.509282	0.010336  
2437.580814	0.010399  
2435.652346	0.010439  
2433.723877	0.010430  
2431.795409	0.010323  
2429.866941	0.010009  
2427.938473	0.009567  
2426.010005	0.009420  
2424.081537	0.009851  
2422.153069	0.010391  
2420.224600	0.010700  
2418.296132	0.010858  
2416.367664	0.010990  
2414.439196	0.011118  
2412.510728	0.011229  
2410.582260	0.011306  
2408.653792	0.011326  
2406.725324	0.011369  
2404.796855	0.011458  
2402.868387	0.011512  
2400.939919	0.011549  
2399.011451	0.011538  
2397.082983	0.011589  
2395.154515	0.011668  
2393.226047	0.011752  
2391.297579	0.011879  
2389.369110	0.012065  
2387.440642	0.012305  
2385.512174	0.012670  
2383.583706	0.013107  
2381.655238	0.013494  
2379.726770	0.013832  
2377.798302	0.014074  
2375.869833	0.014157  
2373.941365	0.014142  
2372.012897	0.013997  
2370.084429	0.013634  
2368.155961	0.013375  
2366.227493	0.013351  
2364.299025	0.013598  
2362.370557	0.013500  
2360.442088	0.013212  
2358.513620	0.013624  
2356.585152	0.012993  
2354.656684	0.012912  
2352.728216	0.013953  
2350.799748	0.014174  
2348.871280	0.014280  
2346.942811	0.014497  
2345.014343	0.015174  
2343.085875	0.015747  
2341.157407	0.016352  
2339.228939	0.017004  
2337.300471	0.016538  
2335.372003	0.014906  
2333.443535	0.013927  
2331.515066	0.013535  
2329.586598	0.013080  
2327.658130	0.013154  
2325.729662	0.013534  
2323.801194	0.013780  
2321.872726	0.013793  
2319.944258	0.013668  
2318.015790	0.013666  
2316.087321	0.014014  
2314.158853	0.014442  
2312.230385	0.014438  
2310.301917	0.014300  
2308.373449	0.014296  
2306.444981	0.014316  
2304.516513	0.014429  
2302.588044	0.014663  
2300.659576	0.014763  
2298.731108	0.014913  
2296.802640	0.015063  
2294.874172	0.015163  
2292.945704	0.015335  
2291.017236	0.015529  
2289.088768	0.015740  
2287.160299	0.015981  
2285.231831	0.016202  
2283.303363	0.016404  
2281.374895	0.016635  
2279.446427	0.016824  
2277.517959	0.016984  
2275.589491	0.017107  
2273.661023	0.017277  
2271.732554	0.017376  
2269.804086	0.017427  
2267.875618	0.017541  
2265.947150	0.017638  
2264.018682	0.017687  
2262.090214	0.017737  
2260.161746	0.017748  
2258.233277	0.017839  
2256.304809	0.017955  
2254.376341	0.018028  
2252.447873	0.018075  
2250.519405	0.018108  
2248.590937	0.018117  
2246.662469	0.018174  
2244.734001	0.018199  
2242.805532	0.018280  
2240.877064	0.018262  
2238.948596	0.018293  
2237.020128	0.018316  
2235.091660	0.018363  
2233.163192	0.018386  
2231.234724	0.018447  
2229.306256	0.018492  
2227.377787	0.018621  
2225.449319	0.018756  
2223.520851	0.018873  
2221.592383	0.018989  
2219.663915	0.019110  
2217.735447	0.019268  
2215.806979	0.019357  
2213.878510	0.019476  
2211.950042	0.019606  
2210.021574	0.019735  
2208.093106	0.019889  
2206.164638	0.020006  
2204.236170	0.020114  
2202.307702	0.020267  
2200.379234	0.020402  
2198.450765	0.020568  
2196.522297	0.020751  
2194.593829	0.020926  
2192.665361	0.021069  
2190.736893	0.021209  
2188.808425	0.021388  
2186.879957	0.021575  
2184.951489	0.021768  
2183.023020	0.021987  
2181.094552	0.022143  
2179.166084	0.022308  
2177.237616	0.022540  
2175.309148	0.022808  
2173.380680	0.023018  
2171.452212	0.023260  
2169.523743	0.023540  
2167.595275	0.023759  
2165.666807	0.023952  
2163.738339	0.024157  
2161.809871	0.024375  
2159.881403	0.024603  
2157.952935	0.024872  
2156.024467	0.025119  
2154.095998	0.025310  
2152.167530	0.025538  
2150.239062	0.025762  
2148.310594	0.025998  
2146.382126	0.026247  
2144.453658	0.026414  
2142.525190	0.026556  
2140.596722	0.026734  
2138.668253	0.026847  
2136.739785	0.027014  
2134.811317	0.027230  
2132.882849	0.027410  
2130.954381	0.027543  
2129.025913	0.027675  
2127.097445	0.027811  
2125.168976	0.027994  
2123.240508	0.028175  
2121.312040	0.028301  
2119.383572	0.028424  
2117.455104	0.028556  
2115.526636	0.028624  
2113.598168	0.028763  
2111.669700	0.028933  
2109.741231	0.029035  
2107.812763	0.029147  
2105.884295	0.029305  
2103.955827	0.029391  
2102.027359	0.029437  
2100.098891	0.029494  
2098.170423	0.029554  
2096.241955	0.029579  
2094.313486	0.029628  
2092.385018	0.029704  
2090.456550	0.029809  
2088.528082	0.029934  
2086.599614	0.030054  
2084.671146	0.030146  
2082.742678	0.030270  
2080.814209	0.030360  
2078.885741	0.030383  
2076.957273	0.030413  
2075.028805	0.030590  
2073.100337	0.030758  
2071.171869	0.030867  
2069.243401	0.030914  
2067.314933	0.031074  
2065.386464	0.031201  
2063.457996	0.031357  
2061.529528	0.031491  
2059.601060	0.031569  
2057.672592	0.031706  
2055.744124	0.031862  
2053.815656	0.031994  
2051.887188	0.032198  
2049.958719	0.032350  
2048.030251	0.032491  
2046.101783	0.032611  
2044.173315	0.032725  
2042.244847	0.032830  
2040.316379	0.032978  
2038.387911	0.033134  
2036.459442	0.033263  
2034.530974	0.033325  
2032.602506	0.033420  
2030.674038	0.033493  
2028.745570	0.033587  
2026.817102	0.033702  
2024.888634	0.033825  
2022.960166	0.033855  
2021.031697	0.033923  
2019.103229	0.033982  
2017.174761	0.034055  
2015.246293	0.034163  
2013.317825	0.034275  
2011.389357	0.034338  
2009.460889	0.034401  
2007.532420	0.034462  
2005.603952	0.034602  
2003.675484	0.034699  
2001.747016	0.034796  
1999.818548	0.034864  
1997.890080	0.034936  
1995.961612	0.035003  
1994.033144	0.035164  
1992.104675	0.035217  
1990.176207	0.035284  
1988.247739	0.035356  
1986.319271	0.035459  
1984.390803	0.035505  
1982.462335	0.035624  
1980.533867	0.035778  
1978.605399	0.035939  
1976.676930	0.036031  
1974.748462	0.036161  
1972.819994	0.036245  
1970.891526	0.036395  
1968.963058	0.036556  
1967.034590	0.036654  
1965.106122	0.036809  
1963.177653	0.036994  
1961.249185	0.037081  
1959.320717	0.037239  
1957.392249	0.037422  
1955.463781	0.037620  
1953.535313	0.037838  
1951.606845	0.038122  
1949.678377	0.038261  
1947.749908	0.038413  
1945.821440	0.038608  
1943.892972	0.038945  
1941.964504	0.039162  
1940.036036	0.039458  
1938.107568	0.039620  
1936.179100	0.039874  
1934.250632	0.040124  
1932.322163	0.040495  
1930.393695	0.040877  
1928.465227	0.041212  
1926.536759	0.041535  
1924.608291	0.041903  
1922.679823	0.042046  
1920.751355	0.042457  
1918.822886	0.042817  
1916.894418	0.043063  
1914.965950	0.043256  
1913.037482	0.043573  
1911.109014	0.043923  
1909.180546	0.044248  
1907.252078	0.044705  
1905.323610	0.045354  
1903.395141	0.045761  
1901.466673	0.046261  
1899.538205	0.046860  
1897.609737	0.047528  
1895.681269	0.048045  
1893.752801	0.048708  
1891.824333	0.049387  
1889.895865	0.050188  
1887.967396	0.050858  
1886.038928	0.051703  
1884.110460	0.052538  
1882.181992	0.053418  
1880.253524	0.054325  
1878.325056	0.055605  
1876.396588	0.056725  
1874.468119	0.057859  
1872.539651	0.058966  
1870.611183	0.060348  
1868.682715	0.061499  
1866.754247	0.063048  
1864.825779	0.064494  
1862.897311	0.066169  
1860.968843	0.067692  
1859.040374	0.069564  
1857.111906	0.071558  
1855.183438	0.073992  
1853.254970	0.076213  
1851.326502	0.078618  
1849.398034	0.081005  
1847.469566	0.084056  
1845.541098	0.086906  
1843.612629	0.090653  
1841.684161	0.094321  
1839.755693	0.098231  
1837.827225	0.102417  
1835.898757	0.107612  
1833.970289	0.113086  
1832.041821	0.119379  
1830.113352	0.126581  
1828.184884	0.136329  
1826.256416	0.144875  
1824.327948	0.157842  
1822.399480	0.171406  
1820.471012	0.187780  
1818.542544	0.207158  
1816.614076	0.231822  
1814.685607	0.257918  
1812.757139	0.286702  
1810.828671	0.316465  
1808.900203	0.346941  
1806.971735	0.367236  
1805.043267	0.382462  
1803.114799	0.384616  
1801.186331	0.379294  
1799.257862	0.360081  
1797.329394	0.339184  
1795.400926	0.315258  
1793.472458	0.296192  
1791.543990	0.277380  
1789.615522	0.270156  
1787.687054	0.269760  
1785.758585	0.277191  
1783.830117	0.291129  
1781.901649	0.310375  
1779.973181	0.336693  
1778.044713	0.369415  
1776.116245	0.404620  
1774.187777	0.448164  
1772.259309	0.507251  
1770.330840	0.584241  
1768.402372	0.637103  
1766.473904	0.701182  
1764.545436	0.740869  
1762.616968	0.772757  
1760.688500	0.784782  
1758.760032	0.779725  
1756.831564	0.743872  
1754.903095	0.696279  
1752.974627	0.643749  
1751.046159	0.579179  
1749.117691	0.506495  
1747.189223	0.450446  
1745.260755	0.406518  
1743.332287	0.373145  
1741.403818	0.347509  
1739.475350	0.330629  
1737.546882	0.319481  
1735.618414	0.314692  
1733.689946	0.307857  
1731.761478	0.305269  
1729.833010	0.301285  
1727.904542	0.296569  
1725.976073	0.290302  
1724.047605	0.283632  
1722.119137	0.275420  
1720.190669	0.269138  
1718.262201	0.259979  
1716.333733	0.249645  
1714.405265	0.242268  
1712.476797	0.237221  
1710.548328	0.233169  
1708.619860	0.231341  
1706.691392	0.229977  
1704.762924	0.229168  
1702.834456	0.226479  
1700.905988	0.221719  
1698.977520	0.208118  
1697.049051	0.200743  
1695.120583	0.187007  
1693.192115	0.180082  
1691.263647	0.176938  
1689.335179	0.179048  
1687.406711	0.186564  
1685.478243	0.197350  
1683.549775	0.233974  
1681.621306	0.263668  
1679.692838	0.290016  
1677.764370	0.318011  
1675.835902	0.340780  
1673.907434	0.365399  
1671.978966	0.374489  
1670.050498	0.375732  
1668.122029	0.367761  
1666.193561	0.356537  
1664.265093	0.343466  
1662.336625	0.325198  
1660.408157	0.309169  
1658.479689	0.299336  
1656.551221	0.293110  
1654.622753	0.290021  
1652.694284	0.291193  
1650.765816	0.294848  
1648.837348	0.295965  
1646.908880	0.297376  
1644.980412	0.297758  
1643.051944	0.295998  
1641.123476	0.290800  
1639.195008	0.284254  
1637.266539	0.275504  
1635.338071	0.262804  
1633.409603	0.250424  
1631.481135	0.241632  
1629.552667	0.231141  
1627.624199	0.220267  
1625.695731	0.210608  
1623.767262	0.202363  
1621.838794	0.191934  
1619.910326	0.185318  
1617.981858	0.177582  
1616.053390	0.167046  
1614.124922	0.159178  
1612.196454	0.152888  
1610.267986	0.144773  
1608.339517	0.136962  
1606.411049	0.129016  
1604.482581	0.122148  
1602.554113	0.114553  
1600.625645	0.107052  
1598.697177	0.099605  
1596.768709	0.093101  
1594.840241	0.086686  
1592.911772	0.081488  
1590.983304	0.076653  
1589.054836	0.072376  
1587.126368	0.068331  
1585.197900	0.064562  
1583.269432	0.060241  
1581.340964	0.056200  
1579.412495	0.052707  
1577.484027	0.049435  
1575.555559	0.045622  
1573.627091	0.044503  
1571.698623	0.043810  
1569.770155	0.042617  
1567.841687	0.041299  
1565.913219	0.040201  
1563.984750	0.038743  
1562.056282	0.037507  
1560.127814	0.036191  
1558.199346	0.033643  
1556.270878	0.033316  
1554.342410	0.032808  
1552.413942	0.032225  
1550.485474	0.031863  
1548.557005	0.031492  
1546.628537	0.031239  
1544.700069	0.030718  
1542.771601	0.030201  
1540.843133	0.029365  
1538.914665	0.031398  
1536.986197	0.034169  
1535.057728	0.036324  
1533.129260	0.039394  
1531.200792	0.042242  
1529.272324	0.044399  
1527.343856	0.046529  
1525.415388	0.048780  
1523.486920	0.050197  
1521.558452	0.052156  
1519.629983	0.054842  
1517.701515	0.057258  
1515.773047	0.059387  
1513.844579	0.061412  
1511.916111	0.063204  
1509.987643	0.066548  
1508.059175	0.068792  
1506.130707	0.076192  
1504.202238	0.080562  
1502.273770	0.085042  
1500.345302	0.089867  
1498.416834	0.096394  
1496.488366	0.103679  
1494.559898	0.113219  
1492.631430	0.120341  
1490.702961	0.130041  
1488.774493	0.143732  
1486.846025	0.158392  
1484.917557	0.172076  
1482.989089	0.185971  
1481.060621	0.201194  
1479.132153	0.216826  
1477.203685	0.230199  
1475.275216	0.245620  
1473.346748	0.257399  
1471.418280	0.274437  
1469.489812	0.284700  
1467.561344	0.294402  
1465.632876	0.304445  
1463.704408	0.317074  
1461.775940	0.323573  
1459.847471	0.328531  
1457.919003	0.329183  
1455.990535	0.328560  
1454.062067	0.323228  
1452.133599	0.315765  
1450.205131	0.304207  
1448.276663	0.291146  
1446.348194	0.275601  
1444.419726	0.262751  
1442.491258	0.249249  
1440.562790	0.237185  
1438.634322	0.227508  
1436.705854	0.218002  
1434.777386	0.209034  
1432.848918	0.202789  
1430.920449	0.195104  
1428.991981	0.186594  
1427.063513	0.178816  
1425.135045	0.172289  
1423.206577	0.165704  
1421.278109	0.161377  
1419.349641	0.156499  
1417.421173	0.149974  
1415.492704	0.142291  
1413.564236	0.133180  
1411.635768	0.123554  
1409.707300	0.116122  
1407.778832	0.112214  
1405.850364	0.112516  
1403.921896	0.117605  
1401.993427	0.126881  
1400.064959	0.140207  
1398.136491	0.161524  
1396.208023	0.180699  
1394.279555	0.199790  
1392.351087	0.210481  
1390.422619	0.209254  
1388.494151	0.192311  
1386.565682	0.139964  
1384.637214	0.087882  
1382.708746	0.091258  
1380.780278	0.122940  
1378.851810	0.134981  
1376.923342	0.132814  
1374.994874	0.128600  
1373.066405	0.126241  
1371.137937	0.124317  
1369.209469	0.123767  
1367.281001	0.124444  
1365.352533	0.126883  
1363.424065	0.130347  
1361.495597	0.135332  
1359.567129	0.139033  
1357.638660	0.142170  
1355.710192	0.144607  
1353.781724	0.146502  
1351.853256	0.147838  
1349.924788	0.149374  
1347.996320	0.150568  
1346.067852	0.151561  
1344.139384	0.152230  
1342.210915	0.152547  
1340.282447	0.152270  
1338.353979	0.151874  
1336.425511	0.150629  
1334.497043	0.148814  
1332.568575	0.146725  
1330.640107	0.144510  
1328.711638	0.142269  
1326.783170	0.140287  
1324.854702	0.138065  
1322.926234	0.135935  
1320.997766	0.133825  
1319.069298	0.132007  
1317.140830	0.130757  
1315.212362	0.130255  
1313.283893	0.130232  
1311.355425	0.130783  
1309.426957	0.131409  
1307.498489	0.132266  
1305.570021	0.133164  
1303.641553	0.134175  
1301.713085	0.135357  
1299.784617	0.136628  
1297.856148	0.137910  
1295.927680	0.139434  
1293.999212	0.141112  
1292.070744	0.143212  
1290.142276	0.145870  
1288.213808	0.149095  
1286.285340	0.152776  
1284.356871	0.156871  
1282.428403	0.160990  
1280.499935	0.164930  
1278.571467	0.168139  
1276.642999	0.170218  
1274.714531	0.170680  
1272.786063	0.169433  
1270.857595	0.166023  
1268.929126	0.160308  
1267.000658	0.152218  
1265.072190	0.142540  
1263.143722	0.133639  
1261.215254	0.128570  
1259.286786	0.128398  
1257.358318	0.131710  
1255.429850	0.135656  
1253.501381	0.138543  
1251.572913	0.139580  
1249.644445	0.139132  
1247.715977	0.137906  
1245.787509	0.136199  
1243.859041	0.134241  
1241.930573	0.132511  
1240.002104	0.130982  
1238.073636	0.130075  
1236.145168	0.129902  
1234.216700	0.130506  
1232.288232	0.131612  
1230.359764	0.133088  
1228.431296	0.134822  
1226.502828	0.136713  
1224.574359	0.138597  
1222.645891	0.140699  
1220.717423	0.143085  
1218.788955	0.145800  
1216.860487	0.148530  
1214.932019	0.151096  
1213.003551	0.153518  
1211.075083	0.155726  
1209.146614	0.157387  
1207.218146	0.158689  
1205.289678	0.159754  
1203.361210	0.160636  
1201.432742	0.161414  
1199.504274	0.162153  
1197.575806	0.163070  
1195.647337	0.164187  
1193.718869	0.165637  
1191.790401	0.167506  
1189.861933	0.169950  
1187.933465	0.172821  
1186.004997	0.175848  
1184.076529	0.178982  
1182.148061	0.182336  
1180.219592	0.185721  
1178.291124	0.188984  
1176.362656	0.192176  
1174.434188	0.195334  
1172.505720	0.198352  
1170.577252	0.201174  
1168.648784	0.203913  
1166.720316	0.206731  
1164.791847	0.209268  
1162.863379	0.211998  
1160.934911	0.214894  
1159.006443	0.217375  
1157.077975	0.219559  
1155.149507	0.221437  
1153.221039	0.222648  
1151.292570	0.223618  
1149.364102	0.224526  
1147.435634	0.225335  
1145.507166	0.226348  
1143.578698	0.228036  
1141.650230	0.230245  
1139.721762	0.232843  
1137.793294	0.235767  
1135.864825	0.238871  
1133.936357	0.241542  
1132.007889	0.243149  
1130.079421	0.243028  
1128.150953	0.241123  
1126.222485	0.237966  
1124.294017	0.234535  
1122.365549	0.231695  
1120.437080	0.229346  
1118.508612	0.227389  
1116.580144	0.225620  
1114.651676	0.224459  
1112.723208	0.224428  
1110.794740	0.225028  
1108.866272	0.225932  
1106.937803	0.226312  
1105.009335	0.225977  
1103.080867	0.225307  
1101.152399	0.224853  
1099.223931	0.224753  
1097.295463	0.225460  
1095.366995	0.227109  
1093.438527	0.229750  
1091.510058	0.232399  
1089.581590	0.234772  
1087.653122	0.237013  
1085.724654	0.239397  
1083.796186	0.241906  
1081.867718	0.244584  
1079.939250	0.246620  
1078.010782	0.247734  
1076.082313	0.247246  
1074.153845	0.244667  
1072.225377	0.240967  
1070.296909	0.236401  
1068.368441	0.231194  
1066.439973	0.226263  
1064.511505	0.222883  
1062.583036	0.221935  
1060.654568	0.223751  
1058.726100	0.227754  
1056.797632	0.233190  
1054.869164	0.239924  
1052.940696	0.247479  
1051.012228	0.255643  
1049.083760	0.264986  
1047.155291	0.277118  
1045.226823	0.292452  
1043.298355	0.311549  
1041.369887	0.334316  
1039.441419	0.360403  
1037.512951	0.388815  
1035.584483	0.419188  
1033.656014	0.449690  
1031.727546	0.479629  
1029.799078	0.507208  
1027.870610	0.532516  
1025.942142	0.552372  
1024.013674	0.568210  
1022.085206	0.579454  
1020.156738	0.586839  
1018.228269	0.590591  
1016.299801	0.591554  
1014.371333	0.587316  
1012.442865	0.578606  
1010.514397	0.564485  
1008.585929	0.545626  
1006.657461	0.520981  
1004.728993	0.492389  
1002.800524	0.459764  
1000.872056	0.424534  
998.943588	 0.388258  
997.015120	 0.353820  
995.086652	 0.322831  
993.158184	 0.296771  
991.229716	 0.275852  
989.301247	 0.259517  
987.372779	 0.246407  
985.444311	 0.235996  
983.515843	 0.227217  
981.587375	 0.219867  
979.658907	 0.213607  
977.730439	 0.208376  
975.801971	 0.203840  
973.873502	 0.200348  
971.945034	 0.198089  
970.016566	 0.197474  
968.088098	 0.198036  
966.159630	 0.198876  
964.231162	 0.199826  
962.302694	 0.200381  
960.374226	 0.200099  
958.445757	 0.199003  
956.517289	 0.196449  
954.588821	 0.192376  
952.660353	 0.187143  
950.731885	 0.181378  
948.803417	 0.175400  
946.874949	 0.169386  
944.946480	 0.163587  
943.018012	 0.158036  
941.089544	 0.152736  
939.161076	 0.147968  
937.232608	 0.143726  
935.304140	 0.139916  
933.375672	 0.136343  
931.447204	 0.133136  
929.518735	 0.130480  
927.590267	 0.127811  
925.661799	 0.125441  
923.733331	 0.123770  
921.804863	 0.122133  
919.876395	 0.120673  
917.947927	 0.119569  
916.019459	 0.118560  
914.090990	 0.117474  
912.162522	 0.116471  
910.234054	 0.115577  
908.305586	 0.114590  
906.377118	 0.113584  
904.448650	 0.112691  
902.520182	 0.111823  
900.591713	 0.110919  
898.663245	 0.110325  
896.734777	 0.109781  
894.806309	 0.109531  
892.877841	 0.109236  
890.949373	 0.108461  
889.020905	 0.108011  
887.092437	 0.108399  
885.163968	 0.109313  
883.235500	 0.110744  
881.307032	 0.113543  
879.378564	 0.118116  
877.450096	 0.123000  
875.521628	 0.127268  
873.593160	 0.130810  
871.664692	 0.127755  
869.736223	 0.116743  
867.807755	 0.108501  
865.879287	 0.105639  
863.950819	 0.104727  
862.022351	 0.104554  
860.093883	 0.104862  
858.165415	 0.105060  
856.236946	 0.104944  
854.308478	 0.104585  
852.380010	 0.104239  
850.451542	 0.104232  
848.523074	 0.104360  
846.594606	 0.103799  
844.666138	 0.103203  
842.737670	 0.102651  
840.809201	 0.101522  
838.880733	 0.100630  
836.952265	 0.100588  
835.023797	 0.099758  
833.095329	 0.098220  
831.166861	 0.096525  
829.238393	 0.094182  
827.309925	 0.091100  
825.381456	 0.087605  
823.452988	 0.083841  
821.524520	 0.080273  
819.596052	 0.077320  
817.667584	 0.075513  
815.739116	 0.074668  
813.810648	 0.073482  
811.882179	 0.071203  
809.953711	 0.068634  
808.025243	 0.065583  
806.096775	 0.062631  
804.168307	 0.060518  
802.239839	 0.059684  
800.311371	 0.059217  
798.382903	 0.059794  
796.454434	 0.061907  
794.525966	 0.064715  
792.597498	 0.067249  
790.669030	 0.069856  
788.740562	 0.072493  
786.812094	 0.074764  
784.883626	 0.076405  
782.955158	 0.077736  
781.026689	 0.079065  
779.098221	 0.080493  
777.169753	 0.082188  
775.241285	 0.084438  
773.312817	 0.086565  
771.384349	 0.089123  
769.455881	 0.091972  
767.527412	 0.094618  
765.598944	 0.096912  
763.670476	 0.099663  
761.742008	 0.102534  
759.813540	 0.105287  
757.885072	 0.108102  
755.956604	 0.110584  
754.028136	 0.112465  
752.099667	 0.114906  
750.171199	 0.118243  
748.242731	 0.122533  
746.314263	 0.128320  
744.385795	 0.134952  
742.457327	 0.140867  
740.528859	 0.145667  
738.600391	 0.148504  
736.671922	 0.147298  
734.743454	 0.141759  
732.814986	 0.133387  
730.886518	 0.124108  
728.958050	 0.116286  
727.029582	 0.110194  
725.101114	 0.104401  
723.172645	 0.099435  
721.244177	 0.094598  
719.315709	 0.092096  
717.387241	 0.093686  
715.458773	 0.094888  
713.530305	 0.095582  
711.601837	 0.095700  
709.673369	 0.094989  
707.744900	 0.093978  
705.816432	 0.093569  
703.887964	 0.093217  
701.959496	 0.092905  
700.031028	 0.092507  
698.102560	 0.091723  
696.174092	 0.090321  
694.245623	 0.089403  
692.317155	 0.088958  
690.388687	 0.088549  
688.460219	 0.088404  
686.531751	 0.088788  
684.603283	 0.088667  
682.674815	 0.089001  
680.746347	 0.089271  
678.817878	 0.089904  
676.889410	 0.090880  
674.960942	 0.092266  
673.032474	 0.093338  
671.104006	 0.091218  
669.175538	 0.080786  
667.247070	 0.089708  
665.318602	 0.101486  
663.390133	 0.103010  
661.461665	 0.103001  
659.533197	 0.103684  
657.604729	 0.105013  
655.676261	 0.106858  
653.747793	 0.109397  
651.819325	 0.111068  
649.890856	 0.112013  
647.962388	 0.114659  
646.033920	 0.118110  
644.105452	 0.120748  
642.176984	 0.123105  
640.248516	 0.126263  
638.320048	 0.129583  
636.391580	 0.132488  
634.463111	 0.134528  
632.534643	 0.136315  
630.606175	 0.137772  
628.677707	 0.138523  
626.749239	 0.137591  
624.820771	 0.136479  
622.892303	 0.135997  
620.963835	 0.136065  
619.035366	 0.136159  
617.106898	 0.137705  
615.178430	 0.143313  
613.249962	 0.149076  
611.321494	 0.152264  
609.393026	 0.154196  
607.464558	 0.154876  
605.536089	 0.155184  
603.607621	 0.155938  
601.679153	 0.156191  
599.750685	 0.155865  
597.822217	 0.155992  
595.893749	 0.156076  
593.965281	 0.156390  
592.036813	 0.157207  
590.108344	 0.157676  
588.179876	 0.156927  
586.251408	 0.157050  
584.322940	 0.157052  
582.394472	 0.156075  
580.466004	 0.155750  
578.537536	 0.156515  
576.609068	 0.156323  
574.680599	 0.155121  
572.752131	 0.154560  
570.823663	 0.154074  
568.895195	 0.154296  
566.966727	 0.153182  
565.038259	 0.153313  
563.109791	 0.153551  
561.181322	 0.152315  
559.252854	 0.152817  
557.324386	 0.152785  
555.395918	 0.153040  
553.467450	 0.152549  
551.538982	 0.152053  
549.610514	 0.152999  
547.682046	 0.152792  
545.753577	 0.151930  
543.825109	 0.152361  
541.896641	 0.152095  
539.968173	 0.151052  
538.039705	 0.150354  
536.111237	 0.148959  
534.182769	 0.147123  
532.254301	 0.147403  
530.325832	 0.146652  
528.397364	 0.144918  
526.468896	 0.146604  
524.540428	 0.149763  
522.611960	 0.148725  
520.683492	 0.148054  
518.755024	 0.146529  
516.826555	 0.147078  
514.898087	 0.147500  
512.969619	 0.146713  
511.041151	 0.144681  
509.112683	 0.144954  
507.184215	 0.145400  
505.255747	 0.143893  
503.327279	 0.143270  
501.398810	 0.144135  
499.470342	 0.143429  
497.541874	 0.144863  
495.613406	 0.145023  
493.684938	 0.142531  
491.756470	 0.141573  
489.828002	 0.142582  
487.899534	 0.143034  
485.971065	 0.143082  
484.042597	 0.142759  
482.114129	 0.140277  
480.185661	 0.139591  
478.257193	 0.141076  
476.328725	 0.141042  
474.400257	 0.139836  
472.471788	 0.140104  
470.543320	 0.141153  
468.614852	 0.142254  
466.686384	 0.140005  
464.757916	 0.139798  
462.829448	 0.141799  
460.900980	 0.144091  
458.972512	 0.146348  
457.044043	 0.146668  
455.115575	 0.147950  
453.187107	 0.149025  
451.258639	 0.149062  
449.330171	 0.149308  
447.401703	 0.151263  
445.473235	 0.152223  
443.544767	 0.153362  
441.616298	 0.153867  
439.687830	 0.155320  
437.759362	 0.155870  
435.830894	 0.157551  
433.902426	 0.161366  
431.973958	 0.162372  
430.045490	 0.162591  
428.117021	 0.160705  
426.188553	 0.160964  
424.260085	 0.163653  
422.331617	 0.164686  
420.403149	 0.165262  
418.474681	 0.161775  
416.546213	 0.160149  
414.617745	 0.162145  
412.689276	 0.163420  
410.760808	 0.165085  
408.832340	 0.167954  
406.903872	 0.167210  
404.975404	 0.166144  
403.046936	 0.166302  
401.118468	 0.170072  
399.190000	 0.167793  
