# Supplementary material for: Thermal properties of poly(N,N-dimethylaminoethyl methacrylate)
Source: PLoS One. 2019 Jun 5;14(6):e0217441. doi: 10.1371/journal.pone.0217441 (PMC6550408; doi:10.1371/journal.pone.0217441)
Supplement: S7 File — (ASC) [file pone.0217441.s007.asc]

PE IR       SUBTECH     SPECTRUM    ASCII       PEDS        1.60        
  -1
APDAMA6.ASC
19/01/04
20:11:44.00
19/01/04
20:11:44.00
GRAMS Format
APDAMA6
399.190000
0


OMNIC,NEW FORMAT (V4B)


0.000000


#HDR
-1
-1
#GR
CM-1
A
0.00000011920928955078
0.0
3999.640000
-1.928468
1868
8
0.532745
-0.080404
#DATA
3999.640000	0.027806  
3997.711531	0.027722  
3995.783063	0.027689  
3993.854595	0.027917  
3991.926127	0.028104  
3989.997659	0.028170  
3988.069191	0.028095  
3986.140723	0.027910  
3984.212254	0.027749  
3982.283786	0.028009  
3980.355318	0.028156  
3978.426850	0.028096  
3976.498382	0.027873  
3974.569914	0.028074  
3972.641446	0.028258  
3970.712978	0.028309  
3968.784509	0.028278  
3966.856041	0.028288  
3964.927573	0.028219  
3962.999105	0.028247  
3961.070637	0.028409  
3959.142169	0.028518  
3957.213701	0.028387  
3955.285232	0.028410  
3953.356764	0.028406  
3951.428296	0.028526  
3949.499828	0.028879  
3947.571360	0.029421  
3945.642892	0.029587  
3943.714424	0.029233  
3941.785956	0.028836  
3939.857487	0.028988  
3937.929019	0.028631  
3936.000551	0.028417  
3934.072083	0.028719  
3932.143615	0.029182  
3930.215147	0.029838  
3928.286679	0.029724  
3926.358211	0.029276  
3924.429742	0.029083  
3922.501274	0.030047  
3920.572806	0.030036  
3918.644338	0.029689  
3916.715870	0.029728  
3914.787402	0.029393  
3912.858934	0.028717  
3910.930465	0.027602  
3909.001997	0.027890  
3907.073529	0.028742  
3905.145061	0.029995  
3903.216593	0.031019  
3901.288125	0.032183  
3899.359657	0.031346  
3897.431189	0.030600  
3895.502720	0.029991  
3893.574252	0.029547  
3891.645784	0.029310  
3889.717316	0.029398  
3887.788848	0.030310  
3885.860380	0.028743  
3883.931912	0.029390  
3882.003444	0.031434  
3880.074975	0.029841  
3878.146507	0.029565  
3876.218039	0.029467  
3874.289571	0.028446  
3872.361103	0.030181  
3870.432635	0.031074  
3868.504167	0.030026  
3866.575698	0.031409  
3864.647230	0.029364  
3862.718762	0.029907  
3860.790294	0.029558  
3858.861826	0.029133  
3856.933358	0.029948  
3855.004890	0.031892  
3853.076422	0.028861  
3851.147953	0.030929  
3849.219485	0.029936  
3847.291017	0.028040  
3845.362549	0.027443  
3843.434081	0.028098  
3841.505613	0.029642  
3839.577145	0.030818  
3837.648677	0.030442  
3835.720208	0.029775  
3833.791740	0.029652  
3831.863272	0.028497  
3829.934804	0.027523  
3828.006336	0.027558  
3826.077868	0.027046  
3824.149400	0.028443  
3822.220931	0.029190  
3820.292463	0.028668  
3818.363995	0.030939  
3816.435527	0.029151  
3814.507059	0.026527  
3812.578591	0.027023  
3810.650123	0.025690  
3808.721655	0.026126  
3806.793186	0.025601  
3804.864718	0.027519  
3802.936250	0.029140  
3801.007782	0.027473  
3799.079314	0.028974  
3797.150846	0.028604  
3795.222378	0.026495  
3793.293910	0.026053  
3791.365441	0.024776  
3789.436973	0.024384  
3787.508505	0.024394  
3785.580037	0.024954  
3783.651569	0.025193  
3781.723101	0.025558  
3779.794633	0.024433  
3777.866164	0.024579  
3775.937696	0.024649  
3774.009228	0.023854  
3772.080760	0.024152  
3770.152292	0.024267  
3768.223824	0.024713  
3766.295356	0.025222  
3764.366888	0.024030  
3762.438419	0.024756  
3760.509951	0.023891  
3758.581483	0.024553  
3756.653015	0.025635  
3754.724547	0.026313  
3752.796079	0.025871  
3750.867611	0.026323  
3748.939143	0.028161  
3747.010674	0.028701  
3745.082206	0.027662  
3743.153738	0.023580  
3741.225270	0.024896  
3739.296802	0.023989  
3737.368334	0.023859  
3735.439866	0.023688  
3733.511397	0.025591  
3731.582929	0.022627  
3729.654461	0.019784  
3727.725993	0.019262  
3725.797525	0.019280  
3723.869057	0.021130  
3721.940589	0.021243  
3720.012121	0.021690  
3718.083652	0.022509  
3716.155184	0.024048  
3714.226716	0.025699  
3712.298248	0.025276  
3710.369780	0.024966  
3708.441312	0.024339  
3706.512844	0.022155  
3704.584376	0.021455  
3702.655907	0.021463  
3700.727439	0.021977  
3698.798971	0.021738  
3696.870503	0.021608  
3694.942035	0.022614  
3693.013567	0.025093  
3691.085099	0.026879  
3689.156630	0.030045  
3687.228162	0.030335  
3685.299694	0.030528  
3683.371226	0.030756  
3681.442758	0.032350  
3679.514290	0.034135  
3677.585822	0.037658  
3675.657354	0.039100  
3673.728885	0.042983  
3671.800417	0.044343  
3669.871949	0.043529  
3667.943481	0.045638  
3666.015013	0.045703  
3664.086545	0.045626  
3662.158077	0.046981  
3660.229608	0.048871  
3658.301140	0.051392  
3656.372672	0.053202  
3654.444204	0.056765  
3652.515736	0.060272  
3650.587268	0.062440  
3648.658800	0.068473  
3646.730332	0.072723  
3644.801863	0.072636  
3642.873395	0.073203  
3640.944927	0.075417  
3639.016459	0.078444  
3637.087991	0.081009  
3635.159523	0.084400  
3633.231055	0.088106  
3631.302587	0.093432  
3629.374118	0.095921  
3627.445650	0.102507  
3625.517182	0.106600  
3623.588714	0.109487  
3621.660246	0.114317  
3619.731778	0.121350  
3617.803310	0.129633  
3615.874841	0.136160  
3613.946373	0.141805  
3612.017905	0.149068  
3610.089437	0.154020  
3608.160969	0.158168  
3606.232501	0.164048  
3604.304033	0.168809  
3602.375565	0.173333  
3600.447096	0.180124  
3598.518628	0.187263  
3596.590160	0.193929  
3594.661692	0.200158  
3592.733224	0.207651  
3590.804756	0.213987  
3588.876288	0.220309  
3586.947820	0.228619  
3585.019351	0.237223  
3583.090883	0.241519  
3581.162415	0.247065  
3579.233947	0.253505  
3577.305479	0.260299  
3575.377011	0.266002  
3573.448543	0.272509  
3571.520074	0.278796  
3569.591606	0.285335  
3567.663138	0.291876  
3565.734670	0.301832  
3563.806202	0.306787  
3561.877734	0.310078  
3559.949266	0.314780  
3558.020798	0.320864  
3556.092329	0.325833  
3554.163861	0.331136  
3552.235393	0.336777  
3550.306925	0.343084  
3548.378457	0.347723  
3546.449989	0.353325  
3544.521521	0.359115  
3542.593053	0.363973  
3540.664584	0.367220  
3538.736116	0.371254  
3536.807648	0.375683  
3534.879180	0.380936  
3532.950712	0.384968  
3531.022244	0.389212  
3529.093776	0.393817  
3527.165307	0.399104  
3525.236839	0.403323  
3523.308371	0.407375  
3521.379903	0.411300  
3519.451435	0.414983  
3517.522967	0.418368  
3515.594499	0.422529  
3513.666031	0.425952  
3511.737562	0.430089  
3509.809094	0.434067  
3507.880626	0.438860  
3505.952158	0.442154  
3504.023690	0.445802  
3502.095222	0.450333  
3500.166754	0.454569  
3498.238286	0.457536  
3496.309817	0.461552  
3494.381349	0.465142  
3492.452881	0.468924  
3490.524413	0.472116  
3488.595945	0.476060  
3486.667477	0.479824  
3484.739009	0.483978  
3482.810540	0.487306  
3480.882072	0.491134  
3478.953604	0.494309  
3477.025136	0.497787  
3475.096668	0.500827  
3473.168200	0.504093  
3471.239732	0.506792  
3469.311264	0.509992  
3467.382795	0.512435  
3465.454327	0.515561  
3463.525859	0.518385  
3461.597391	0.521152  
3459.668923	0.523003  
3457.740455	0.524782  
3455.811987	0.526373  
3453.883519	0.528259  
3451.955050	0.529626  
3450.026582	0.530876  
3448.098114	0.531200  
3446.169646	0.532311  
3444.241178	0.532745  
3442.312710	0.532519  
3440.384242	0.531784  
3438.455773	0.531024  
3436.527305	0.529878  
3434.598837	0.528860  
3432.670369	0.526780  
3430.741901	0.524886  
3428.813433	0.522375  
3426.884965	0.519991  
3424.956497	0.516981  
3423.028028	0.513980  
3421.099560	0.510238  
3419.171092	0.506220  
3417.242624	0.501559  
3415.314156	0.496829  
3413.385688	0.491904  
3411.457220	0.487177  
3409.528752	0.481924  
3407.600283	0.476620  
3405.671815	0.470987  
3403.743347	0.465467  
3401.814879	0.459773  
3399.886411	0.454050  
3397.957943	0.447732  
3396.029475	0.441818  
3394.101006	0.435679  
3392.172538	0.429490  
3390.244070	0.423146  
3388.315602	0.416641  
3386.387134	0.409813  
3384.458666	0.403067  
3382.530198	0.396129  
3380.601730	0.388922  
3378.673261	0.381589  
3376.744793	0.374287  
3374.816325	0.366609  
3372.887857	0.358969  
3370.959389	0.351305  
3369.030921	0.343602  
3367.102453	0.335860  
3365.173985	0.328105  
3363.245516	0.320295  
3361.317048	0.312573  
3359.388580	0.305000  
3357.460112	0.297367  
3355.531644	0.289810  
3353.603176	0.282481  
3351.674708	0.275088  
3349.746239	0.267750  
3347.817771	0.260617  
3345.889303	0.253788  
3343.960835	0.246942  
3342.032367	0.240139  
3340.103899	0.233619  
3338.175431	0.227241  
3336.246963	0.220931  
3334.318494	0.214905  
3332.390026	0.209090  
3330.461558	0.203431  
3328.533090	0.197936  
3326.604622	0.192653  
3324.676154	0.187515  
3322.747686	0.182501  
3320.819217	0.177584  
3318.890749	0.172849  
3316.962281	0.168455  
3315.033813	0.164206  
3313.105345	0.160054  
3311.176877	0.156189  
3309.248409	0.152450  
3307.319941	0.148905  
3305.391472	0.145489  
3303.463004	0.142148  
3301.534536	0.139061  
3299.606068	0.136110  
3297.677600	0.133263  
3295.749132	0.130549  
3293.820664	0.128029  
3291.892196	0.125793  
3289.963727	0.123553  
3288.035259	0.121322  
3286.106791	0.119291  
3284.178323	0.117313  
3282.249855	0.115675  
3280.321387	0.113933  
3278.392919	0.112278  
3276.464450	0.110857  
3274.535982	0.109521  
3272.607514	0.108238  
3270.679046	0.107010  
3268.750578	0.105664  
3266.822110	0.104388  
3264.893642	0.103258  
3262.965174	0.102261  
3261.036705	0.101149  
3259.108237	0.100052  
3257.179769	0.098944  
3255.251301	0.097641  
3253.322833	0.096293  
3251.394365	0.095095  
3249.465897	0.093748  
3247.537429	0.092353  
3245.608960	0.090802  
3243.680492	0.089469  
3241.752024	0.087982  
3239.823556	0.086296  
3237.895088	0.084615  
3235.966620	0.083004  
3234.038152	0.081358  
3232.109683	0.079560  
3230.181215	0.077841  
3228.252747	0.076140  
3226.324279	0.074447  
3224.395811	0.072677  
3222.467343	0.070843  
3220.538875	0.069057  
3218.610407	0.067471  
3216.681938	0.065782  
3214.753470	0.063955  
3212.825002	0.062368  
3210.896534	0.060631  
3208.968066	0.059064  
3207.039598	0.057578  
3205.111130	0.055887  
3203.182662	0.054319  
3201.254193	0.052898  
3199.325725	0.051405  
3197.397257	0.049939  
3195.468789	0.048615  
3193.540321	0.047167  
3191.611853	0.045791  
3189.683385	0.044606  
3187.754916	0.043346  
3185.826448	0.042030  
3183.897980	0.040955  
3181.969512	0.039874  
3180.041044	0.038681  
3178.112576	0.037668  
3176.184108	0.036957  
3174.255640	0.035958  
3172.327171	0.034947  
3170.398703	0.034069  
3168.470235	0.033239  
3166.541767	0.032454  
3164.613299	0.031666  
3162.684831	0.030889  
3160.756363	0.030138  
3158.827895	0.029490  
3156.899426	0.028860  
3154.970958	0.028253  
3153.042490	0.027685  
3151.114022	0.027085  
3149.185554	0.026506  
3147.257086	0.025946  
3145.328618	0.025451  
3143.400149	0.025003  
3141.471681	0.024554  
3139.543213	0.024075  
3137.614745	0.023593  
3135.686277	0.023066  
3133.757809	0.022572  
3131.829341	0.022424  
3129.900873	0.022125  
3127.972404	0.021534  
3126.043936	0.021114  
3124.115468	0.020777  
3122.187000	0.020588  
3120.258532	0.020353  
3118.330064	0.019836  
3116.401596	0.019549  
3114.473128	0.019350  
3112.544659	0.019002  
3110.616191	0.018622  
3108.687723	0.018381  
3106.759255	0.018088  
3104.830787	0.017748  
3102.902319	0.017365  
3100.973851	0.017242  
3099.045382	0.017127  
3097.116914	0.016716  
3095.188446	0.016484  
3093.259978	0.016453  
3091.331510	0.016188  
3089.403042	0.015918  
3087.474574	0.015648  
3085.546106	0.015529  
3083.617637	0.015367  
3081.689169	0.015268  
3079.760701	0.015134  
3077.832233	0.015050  
3075.903765	0.014961  
3073.975297	0.014790  
3072.046829	0.014652  
3070.118361	0.014640  
3068.189892	0.014549  
3066.261424	0.014497  
3064.332956	0.014620  
3062.404488	0.014743  
3060.476020	0.014695  
3058.547552	0.014698  
3056.619084	0.014835  
3054.690615	0.015116  
3052.762147	0.015240  
3050.833679	0.015309  
3048.905211	0.015479  
3046.976743	0.015758  
3045.048275	0.015990  
3043.119807	0.016224  
3041.191339	0.016534  
3039.262870	0.016848  
3037.334402	0.017191  
3035.405934	0.017601  
3033.477466	0.018068  
3031.548998	0.018504  
3029.620530	0.019089  
3027.692062	0.019541  
3025.763594	0.020067  
3023.835125	0.020790  
3021.906657	0.021388  
3019.978189	0.022040  
3018.049721	0.022694  
3016.121253	0.023429  
3014.192785	0.024146  
3012.264317	0.024869  
3010.335848	0.025696  
3008.407380	0.026437  
3006.478912	0.027192  
3004.550444	0.028126  
3002.621976	0.029284  
3000.693508	0.030480  
2998.765040	0.031740  
2996.836572	0.033197  
2994.908103	0.034811  
2992.979635	0.036576  
2991.051167	0.038377  
2989.122699	0.040222  
2987.194231	0.042227  
2985.265763	0.044239  
2983.337295	0.046146  
2981.408826	0.047972  
2979.480358	0.049549  
2977.551890	0.050694  
2975.623422	0.051287  
2973.694954	0.051132  
2971.766486	0.050101  
2969.838018	0.048160  
2967.909550	0.045535  
2965.981081	0.042514  
2964.052613	0.039536  
2962.124145	0.036938  
2960.195677	0.034947  
2958.267209	0.033634  
2956.338741	0.032947  
2954.410273	0.032935  
2952.481805	0.033428  
2950.553336	0.034022  
2948.624868	0.034553  
2946.696400	0.034759  
2944.767932	0.034465  
2942.839464	0.033780  
2940.910996	0.032728  
2938.982528	0.031336  
2937.054059	0.029596  
2935.125591	0.027334  
2933.197123	0.024477  
2931.268655	0.021125  
2929.340187	0.017197  
2927.411719	0.012717  
2925.483251	0.008160  
2923.554783	0.003989  
2921.626314	0.000664  
2919.697846	-0.001309 
2917.769378	-0.001439 
2915.840910	0.001172  
2913.912442	0.006226  
2911.983974	0.011634  
2910.055506	0.015546  
2908.127038	0.017666  
2906.198569	0.018585  
2904.270101	0.019051  
2902.341633	0.019287  
2900.413165	0.019291  
2898.484697	0.019316  
2896.556229	0.019544  
2894.627761	0.019808  
2892.699292	0.020100  
2890.770824	0.020619  
2888.842356	0.021254  
2886.913888	0.021988  
2884.985420	0.022713  
2883.056952	0.023373  
2881.128484	0.023947  
2879.200016	0.024339  
2877.271547	0.024508  
2875.343079	0.024494  
2873.414611	0.024241  
2871.486143	0.023855  
2869.557675	0.023278  
2867.629207	0.022274  
2865.700739	0.020543  
2863.772271	0.017954  
2861.843802	0.014595  
2859.915334	0.010656  
2857.986866	0.006235  
2856.058398	0.001686  
2854.129930	-0.002810 
2852.201462	-0.006789 
2850.272994	-0.008893 
2848.344525	-0.006782 
2846.416057	-0.000791 
2844.487589	0.005362  
2842.559121	0.009492  
2840.630653	0.011912  
2838.702185	0.013209  
2836.773717	0.013813  
2834.845249	0.014072  
2832.916780	0.014163  
2830.988312	0.014113  
2829.059844	0.013976  
2827.131376	0.013799  
2825.202908	0.013598  
2823.274440	0.013406  
2821.345972	0.013252  
2819.417504	0.013152  
2817.489035	0.013126  
2815.560567	0.013152  
2813.632099	0.013206  
2811.703631	0.013241  
2809.775163	0.013212  
2807.846695	0.013112  
2805.918227	0.013116  
2803.989758	0.013131  
2802.061290	0.013101  
2800.132822	0.013108  
2798.204354	0.013134  
2796.275886	0.013148  
2794.347418	0.013158  
2792.418950	0.013133  
2790.490482	0.013127  
2788.562013	0.013146  
2786.633545	0.013143  
2784.705077	0.013113  
2782.776609	0.013068  
2780.848141	0.012997  
2778.919673	0.012961  
2776.991205	0.012898  
2775.062737	0.012864  
2773.134268	0.012876  
2771.205800	0.012911  
2769.277332	0.012982  
2767.348864	0.013052  
2765.420396	0.013139  
2763.491928	0.013238  
2761.563460	0.013388  
2759.634991	0.013647  
2757.706523	0.013870  
2755.778055	0.014110  
2753.849587	0.014333  
2751.921119	0.014510  
2749.992651	0.014645  
2748.064183	0.014814  
2746.135715	0.014947  
2744.207246	0.015038  
2742.278778	0.015132  
2740.350310	0.015243  
2738.421842	0.015345  
2736.493374	0.015466  
2734.564906	0.015477  
2732.636438	0.015513  
2730.707970	0.015555  
2728.779501	0.015519  
2726.851033	0.015546  
2724.922565	0.015555  
2722.994097	0.015511  
2721.065629	0.015528  
2719.137161	0.015505  
2717.208693	0.015451  
2715.280224	0.015422  
2713.351756	0.015453  
2711.423288	0.015479  
2709.494820	0.015530  
2707.566352	0.015579  
2705.637884	0.015611  
2703.709416	0.015583  
2701.780948	0.015631  
2699.852479	0.015677  
2697.924011	0.015723  
2695.995543	0.015764  
2694.067075	0.015746  
2692.138607	0.015773  
2690.210139	0.015802  
2688.281671	0.015748  
2686.353202	0.015781  
2684.424734	0.015821  
2682.496266	0.015855  
2680.567798	0.015894  
2678.639330	0.015914  
2676.710862	0.015953  
2674.782394	0.015952  
2672.853926	0.015972  
2670.925457	0.015976  
2668.996989	0.016013  
2667.068521	0.016051  
2665.140053	0.016061  
2663.211585	0.016106  
2661.283117	0.016130  
2659.354649	0.016156  
2657.426181	0.016150  
2655.497712	0.016195  
2653.569244	0.016236  
2651.640776	0.016292  
2649.712308	0.016332  
2647.783840	0.016312  
2645.855372	0.016370  
2643.926904	0.016451  
2641.998435	0.016487  
2640.069967	0.016518  
2638.141499	0.016557  
2636.213031	0.016582  
2634.284563	0.016641  
2632.356095	0.016700  
2630.427627	0.016692  
2628.499159	0.016736  
2626.570690	0.016768  
2624.642222	0.016794  
2622.713754	0.016829  
2620.785286	0.016862  
2618.856818	0.016858  
2616.928350	0.016914  
2614.999882	0.016905  
2613.071414	0.016938  
2611.142945	0.016998  
2609.214477	0.017043  
2607.286009	0.017075  
2605.357541	0.017126  
2603.429073	0.017142  
2601.500605	0.017163  
2599.572137	0.017174  
2597.643668	0.017212  
2595.715200	0.017228  
2593.786732	0.017265  
2591.858264	0.017300  
2589.929796	0.017355  
2588.001328	0.017374  
2586.072860	0.017361  
2584.144392	0.017354  
2582.215923	0.017399  
2580.287455	0.017397  
2578.358987	0.017418  
2576.430519	0.017453  
2574.502051	0.017448  
2572.573583	0.017486  
2570.645115	0.017511  
2568.716647	0.017496  
2566.788178	0.017555  
2564.859710	0.017530  
2562.931242	0.017499  
2561.002774	0.017569  
2559.074306	0.017632  
2557.145838	0.017598  
2555.217370	0.017613  
2553.288901	0.017613  
2551.360433	0.017586  
2549.431965	0.017577  
2547.503497	0.017582  
2545.575029	0.017557  
2543.646561	0.017609  
2541.718093	0.017659  
2539.789625	0.017646  
2537.861156	0.017597  
2535.932688	0.017622  
2534.004220	0.017633  
2532.075752	0.017663  
2530.147284	0.017645  
2528.218816	0.017628  
2526.290348	0.017677  
2524.361880	0.017679  
2522.433411	0.017653  
2520.504943	0.017716  
2518.576475	0.017701  
2516.648007	0.017688  
2514.719539	0.017741  
2512.791071	0.017725  
2510.862603	0.017676  
2508.934134	0.017779  
2507.005666	0.017835  
2505.077198	0.017856  
2503.148730	0.017909  
2501.220262	0.017924  
2499.291794	0.017933  
2497.363326	0.018011  
2495.434858	0.018027  
2493.506389	0.018024  
2491.577921	0.018066  
2489.649453	0.018076  
2487.720985	0.018085  
2485.792517	0.018139  
2483.864049	0.018094  
2481.935581	0.018063  
2480.007113	0.018121  
2478.078644	0.018157  
2476.150176	0.018155  
2474.221708	0.018225  
2472.293240	0.018234  
2470.364772	0.018229  
2468.436304	0.018224  
2466.507836	0.018230  
2464.579367	0.018253  
2462.650899	0.018258  
2460.722431	0.018235  
2458.793963	0.018285  
2456.865495	0.018287  
2454.937027	0.018294  
2453.008559	0.018336  
2451.080091	0.018391  
2449.151622	0.018382  
2447.223154	0.018374  
2445.294686	0.018386  
2443.366218	0.018396  
2441.437750	0.018395  
2439.509282	0.018404  
2437.580814	0.018366  
2435.652346	0.018339  
2433.723877	0.018256  
2431.795409	0.018128  
2429.866941	0.017775  
2427.938473	0.017282  
2426.010005	0.017049  
2424.081537	0.017461  
2422.153069	0.017956  
2420.224600	0.018219  
2418.296132	0.018347  
2416.367664	0.018437  
2414.439196	0.018529  
2412.510728	0.018641  
2410.582260	0.018690  
2408.653792	0.018763  
2406.725324	0.018781  
2404.796855	0.018807  
2402.868387	0.018821  
2400.939919	0.018821  
2399.011451	0.018757  
2397.082983	0.018714  
2395.154515	0.018627  
2393.226047	0.018531  
2391.297579	0.018490  
2389.369110	0.018475  
2387.440642	0.018507  
2385.512174	0.018726  
2383.583706	0.018889  
2381.655238	0.018909  
2379.726770	0.018792  
2377.798302	0.018779  
2375.869833	0.018734  
2373.941365	0.018605  
2372.012897	0.018389  
2370.084429	0.018110  
2368.155961	0.017934  
2366.227493	0.018030  
2364.299025	0.018582  
2362.370557	0.018774  
2360.442088	0.019096  
2358.513620	0.019346  
2356.585152	0.019742  
2354.656684	0.019800  
2352.728216	0.020365  
2350.799748	0.020491  
2348.871280	0.020884  
2346.942811	0.021408  
2345.014343	0.022086  
2343.085875	0.022561  
2341.157407	0.022335  
2339.228939	0.023332  
2337.300471	0.024255  
2335.372003	0.023690  
2333.443535	0.022581  
2331.515066	0.021765  
2329.586598	0.021541  
2327.658130	0.021727  
2325.729662	0.021958  
2323.801194	0.022297  
2321.872726	0.022380  
2319.944258	0.022350  
2318.015790	0.022317  
2316.087321	0.022294  
2314.158853	0.022237  
2312.230385	0.022281  
2310.301917	0.022236  
2308.373449	0.021963  
2306.444981	0.021583  
2304.516513	0.021287  
2302.588044	0.021139  
2300.659576	0.021056  
2298.731108	0.020974  
2296.802640	0.020829  
2294.874172	0.020659  
2292.945704	0.020561  
2291.017236	0.020433  
2289.088768	0.020347  
2287.160299	0.020252  
2285.231831	0.020205  
2283.303363	0.020192  
2281.374895	0.020171  
2279.446427	0.020118  
2277.517959	0.020117  
2275.589491	0.020090  
2273.661023	0.020091  
2271.732554	0.020075  
2269.804086	0.020067  
2267.875618	0.020083  
2265.947150	0.020136  
2264.018682	0.020119  
2262.090214	0.020152  
2260.161746	0.020201  
2258.233277	0.020244  
2256.304809	0.020282  
2254.376341	0.020306  
2252.447873	0.020275  
2250.519405	0.020274  
2248.590937	0.020302  
2246.662469	0.020304  
2244.734001	0.020239  
2242.805532	0.020256  
2240.877064	0.020224  
2238.948596	0.020250  
2237.020128	0.020258  
2235.091660	0.020305  
2233.163192	0.020325  
2231.234724	0.020385  
2229.306256	0.020439  
2227.377787	0.020568  
2225.449319	0.020623  
2223.520851	0.020679  
2221.592383	0.020754  
2219.663915	0.020844  
2217.735447	0.020890  
2215.806979	0.020947  
2213.878510	0.021000  
2211.950042	0.021040  
2210.021574	0.021068  
2208.093106	0.021148  
2206.164638	0.021197  
2204.236170	0.021262  
2202.307702	0.021349  
2200.379234	0.021417  
2198.450765	0.021457  
2196.522297	0.021529  
2194.593829	0.021553  
2192.665361	0.021647  
2190.736893	0.021762  
2188.808425	0.021856  
2186.879957	0.021906  
2184.951489	0.021996  
2183.023020	0.022075  
2181.094552	0.022149  
2179.166084	0.022172  
2177.237616	0.022297  
2175.309148	0.022421  
2173.380680	0.022513  
2171.452212	0.022584  
2169.523743	0.022719  
2167.595275	0.022810  
2165.666807	0.022882  
2163.738339	0.022982  
2161.809871	0.023110  
2159.881403	0.023202  
2157.952935	0.023295  
2156.024467	0.023376  
2154.095998	0.023491  
2152.167530	0.023599  
2150.239062	0.023738  
2148.310594	0.023811  
2146.382126	0.023950  
2144.453658	0.024012  
2142.525190	0.024059  
2140.596722	0.024171  
2138.668253	0.024286  
2136.739785	0.024385  
2134.811317	0.024575  
2132.882849	0.024653  
2130.954381	0.024747  
2129.025913	0.024885  
2127.097445	0.024977  
2125.168976	0.025033  
2123.240508	0.025194  
2121.312040	0.025341  
2119.383572	0.025483  
2117.455104	0.025532  
2115.526636	0.025600  
2113.598168	0.025749  
2111.669700	0.025956  
2109.741231	0.026062  
2107.812763	0.026150  
2105.884295	0.026261  
2103.955827	0.026398  
2102.027359	0.026460  
2100.098891	0.026544  
2098.170423	0.026624  
2096.241955	0.026706  
2094.313486	0.026770  
2092.385018	0.026940  
2090.456550	0.027135  
2088.528082	0.027324  
2086.599614	0.027344  
2084.671146	0.027444  
2082.742678	0.027528  
2080.814209	0.027650  
2078.885741	0.027673  
2076.957273	0.027746  
2075.028805	0.027865  
2073.100337	0.028048  
2071.171869	0.028135  
2069.243401	0.028242  
2067.314933	0.028391  
2065.386464	0.028653  
2063.457996	0.028724  
2061.529528	0.028648  
2059.601060	0.028597  
2057.672592	0.028671  
2055.744124	0.028712  
2053.815656	0.028802  
2051.887188	0.028816  
2049.958719	0.028867  
2048.030251	0.028926  
2046.101783	0.029025  
2044.173315	0.029052  
2042.244847	0.029154  
2040.316379	0.029222  
2038.387911	0.029167  
2036.459442	0.029048  
2034.530974	0.029040  
2032.602506	0.028971  
2030.674038	0.028943  
2028.745570	0.028839  
2026.817102	0.028810  
2024.888634	0.028769  
2022.960166	0.028788  
2021.031697	0.028685  
2019.103229	0.028747  
2017.174761	0.028918  
2015.246293	0.028880  
2013.317825	0.028484  
2011.389357	0.028315  
2009.460889	0.028125  
2007.532420	0.028034  
2005.603952	0.027901  
2003.675484	0.027737  
2001.747016	0.027498  
1999.818548	0.027427  
1997.890080	0.027303  
1995.961612	0.027187  
1994.033144	0.027196  
1992.104675	0.027610  
1990.176207	0.027505  
1988.247739	0.027030  
1986.319271	0.026585  
1984.390803	0.026267  
1982.462335	0.026073  
1980.533867	0.025916  
1978.605399	0.025672  
1976.676930	0.025455  
1974.748462	0.025228  
1972.819994	0.025122  
1970.891526	0.024960  
1968.963058	0.024958  
1967.034590	0.025229  
1965.106122	0.025021  
1963.177653	0.024296  
1961.249185	0.024086  
1959.320717	0.023855  
1957.392249	0.023674  
1955.463781	0.023523  
1953.535313	0.023356  
1951.606845	0.023008  
1949.678377	0.022882  
1947.749908	0.022771  
1945.821440	0.022846  
1943.892972	0.022975  
1941.964504	0.023323  
1940.036036	0.022682  
1938.107568	0.021861  
1936.179100	0.021574  
1934.250632	0.021447  
1932.322163	0.021284  
1930.393695	0.021080  
1928.465227	0.020837  
1926.536759	0.020783  
1924.608291	0.020923  
1922.679823	0.021562  
1920.751355	0.021266  
1918.822886	0.020356  
1916.894418	0.020454  
1914.965950	0.020249  
1913.037482	0.019690  
1911.109014	0.019777  
1909.180546	0.020077  
1907.252078	0.019860  
1905.323610	0.019160  
1903.395141	0.018859  
1901.466673	0.018665  
1899.538205	0.018522  
1897.609737	0.018431  
1895.681269	0.018693  
1893.752801	0.018748  
1891.824333	0.018391  
1889.895865	0.018535  
1887.967396	0.018736  
1886.038928	0.018017  
1884.110460	0.017778  
1882.181992	0.017574  
1880.253524	0.017432  
1878.325056	0.017278  
1876.396588	0.017216  
1874.468119	0.017200  
1872.539651	0.017377  
1870.611183	0.017682  
1868.682715	0.019051  
1866.754247	0.019579  
1864.825779	0.018198  
1862.897311	0.017318  
1860.968843	0.017355  
1859.040374	0.017462  
1857.111906	0.017364  
1855.183438	0.017170  
1853.254970	0.017158  
1851.326502	0.017289  
1849.398034	0.017734  
1847.469566	0.018530  
1845.541098	0.018266  
1843.612629	0.018548  
1841.684161	0.019393  
1839.755693	0.018708  
1837.827225	0.018980  
1835.898757	0.019710  
1833.970289	0.020037  
1832.041821	0.020382  
1830.113352	0.022063  
1828.184884	0.023881  
1826.256416	0.023898  
1824.327948	0.025372  
1822.399480	0.026887  
1820.471012	0.028290  
1818.542544	0.031284  
1816.614076	0.035579  
1814.685607	0.040725  
1812.757139	0.047053  
1810.828671	0.055322  
1808.900203	0.063598  
1806.971735	0.070114  
1805.043267	0.075653  
1803.114799	0.079079  
1801.186331	0.080782  
1799.257862	0.078835  
1797.329394	0.074942  
1795.400926	0.070189  
1793.472458	0.064879  
1791.543990	0.060822  
1789.615522	0.058079  
1787.687054	0.055330  
1785.758585	0.054693  
1783.830117	0.056447  
1781.901649	0.059579  
1779.973181	0.064579  
1778.044713	0.070574  
1776.116245	0.078046  
1774.187777	0.087322  
1772.259309	0.102955  
1770.330840	0.126141  
1768.402372	0.142753  
1766.473904	0.164758  
1764.545436	0.181293  
1762.616968	0.194467  
1760.688500	0.203863  
1758.760032	0.204604  
1756.831564	0.196409  
1754.903095	0.184006  
1752.974627	0.169627  
1751.046159	0.153267  
1749.117691	0.137479  
1747.189223	0.123406  
1745.260755	0.110743  
1743.332287	0.101283  
1741.403818	0.093365  
1739.475350	0.087857  
1737.546882	0.085190  
1735.618414	0.080713  
1733.689946	0.079142  
1731.761478	0.081539  
1729.833010	0.081125  
1727.904542	0.078622  
1725.976073	0.076828  
1724.047605	0.076830  
1722.119137	0.077753  
1720.190669	0.077749  
1718.262201	0.078346  
1716.333733	0.083754  
1714.405265	0.087928  
1712.476797	0.089969  
1710.548328	0.092277  
1708.619860	0.095595  
1706.691392	0.098796  
1704.762924	0.102098  
1702.834456	0.100822  
1700.905988	0.095165  
1698.977520	0.092486  
1697.049051	0.088828  
1695.120583	0.077355  
1693.192115	0.072681  
1691.263647	0.068502  
1689.335179	0.066046  
1687.406711	0.063626  
1685.478243	0.059923  
1683.549775	0.066873  
1681.621306	0.073623  
1679.692838	0.077252  
1677.764370	0.081333  
1675.835902	0.084723  
1673.907434	0.092930  
1671.978966	0.096371  
1670.050498	0.098540  
1668.122029	0.100389  
1666.193561	0.099450  
1664.265093	0.097312  
1662.336625	0.097795  
1660.408157	0.098598  
1658.479689	0.099292  
1656.551221	0.101068  
1654.622753	0.100387  
1652.694284	0.110293  
1650.765816	0.120821  
1648.837348	0.126840  
1646.908880	0.135498  
1644.980412	0.144010  
1643.051944	0.148793  
1641.123476	0.152833  
1639.195008	0.157353  
1637.266539	0.159344  
1635.338071	0.162151  
1633.409603	0.161219  
1631.481135	0.159970  
1629.552667	0.157518  
1627.624199	0.156176  
1625.695731	0.152539  
1623.767262	0.149175  
1621.838794	0.144930  
1619.910326	0.140704  
1617.981858	0.133888  
1616.053390	0.128353  
1614.124922	0.124050  
1612.196454	0.118805  
1610.267986	0.112491  
1608.339517	0.106960  
1606.411049	0.099702  
1604.482581	0.092714  
1602.554113	0.085681  
1600.625645	0.078739  
1598.697177	0.071236  
1596.768709	0.064925  
1594.840241	0.059021  
1592.911772	0.053774  
1590.983304	0.048602  
1589.054836	0.044119  
1587.126368	0.039554  
1585.197900	0.035490  
1583.269432	0.031345  
1581.340964	0.027500  
1579.412495	0.023962  
1577.484027	0.019405  
1575.555559	0.016687  
1573.627091	0.017368  
1571.698623	0.015457  
1569.770155	0.014353  
1567.841687	0.013770  
1565.913219	0.011809  
1563.984750	0.009944  
1562.056282	0.006647  
1560.127814	0.001479  
1558.199346	0.005352  
1556.270878	0.002392  
1554.342410	-0.000212 
1552.413942	-0.002162 
1550.485474	-0.002565 
1548.557005	-0.004159 
1546.628537	-0.006555 
1544.700069	-0.006841 
1542.771601	-0.006954 
1540.843133	-0.009085 
1538.914665	-0.007891 
1536.986197	-0.007703 
1535.057728	-0.006760 
1533.129260	-0.003543 
1531.200792	-0.001838 
1529.272324	-0.002254 
1527.343856	-0.000695 
1525.415388	0.001001  
1523.486920	0.001596  
1521.558452	0.001962  
1519.629983	0.003682  
1517.701515	0.004956  
1515.773047	0.006483  
1513.844579	0.005609  
1511.916111	0.006212  
1509.987643	0.009772  
1508.059175	0.012229  
1506.130707	0.016367  
1504.202238	0.014860  
1502.273770	0.017010  
1500.345302	0.018795  
1498.416834	0.021304  
1496.488366	0.023497  
1494.559898	0.026209  
1492.631430	0.028408  
1490.702961	0.032493  
1488.774493	0.038870  
1486.846025	0.040557  
1484.917557	0.041412  
1482.989089	0.043277  
1481.060621	0.046655  
1479.132153	0.049745  
1477.203685	0.052460  
1475.275216	0.056262  
1473.346748	0.058252  
1471.418280	0.062626  
1469.489812	0.064379  
1467.561344	0.066455  
1465.632876	0.070216  
1463.704408	0.076540  
1461.775940	0.079934  
1459.847471	0.082368  
1457.919003	0.083317  
1455.990535	0.083778  
1454.062067	0.082346  
1452.133599	0.078959  
1450.205131	0.074680  
1448.276663	0.070193  
1446.348194	0.064646  
1444.419726	0.058849  
1442.491258	0.053701  
1440.562790	0.048717  
1438.634322	0.043978  
1436.705854	0.039171  
1434.777386	0.036286  
1432.848918	0.033188  
1430.920449	0.029761  
1428.991981	0.026323  
1427.063513	0.022567  
1425.135045	0.019741  
1423.206577	0.017744  
1421.278109	0.014048  
1419.349641	0.011617  
1417.421173	0.011225  
1415.492704	0.008202  
1413.564236	0.004536  
1411.635768	0.002512  
1409.707300	0.001045  
1407.778832	0.000003  
1405.850364	0.000214  
1403.921896	0.001756  
1401.993427	0.002472  
1400.064959	0.004697  
1398.136491	0.009858  
1396.208023	0.013854  
1394.279555	0.017188  
1392.351087	0.017766  
1390.422619	0.013779  
1388.494151	0.000697  
1386.565682	-0.040289 
1384.637214	-0.080404 
1382.708746	-0.065750 
1380.780278	-0.021718 
1378.851810	0.001918  
1376.923342	0.009279  
1374.994874	0.012837  
1373.066405	0.016105  
1371.137937	0.016126  
1369.209469	0.017058  
1367.281001	0.018098  
1365.352533	0.019380  
1363.424065	0.022184  
1361.495597	0.025154  
1359.567129	0.025543  
1357.638660	0.026356  
1355.710192	0.027382  
1353.781724	0.028628  
1351.853256	0.029180  
1349.924788	0.029974  
1347.996320	0.030699  
1346.067852	0.031326  
1344.139384	0.031602  
1342.210915	0.032318  
1340.282447	0.033909  
1338.353979	0.034783  
1336.425511	0.033309  
1334.497043	0.031940  
1332.568575	0.030971  
1330.640107	0.030696  
1328.711638	0.030241  
1326.783170	0.029785  
1324.854702	0.029263  
1322.926234	0.028700  
1320.997766	0.028057  
1319.069298	0.028156  
1317.140830	0.027945  
1315.212362	0.027758  
1313.283893	0.028194  
1311.355425	0.028789  
1309.426957	0.029027  
1307.498489	0.029582  
1305.570021	0.029737  
1303.641553	0.029992  
1301.713085	0.030210  
1299.784617	0.030431  
1297.856148	0.030573  
1295.927680	0.030909  
1293.999212	0.030944  
1292.070744	0.031136  
1290.142276	0.031612  
1288.213808	0.032260  
1286.285340	0.032668  
1284.356871	0.033209  
1282.428403	0.033767  
1280.499935	0.034554  
1278.571467	0.035024  
1276.642999	0.034910  
1274.714531	0.034163  
1272.786063	0.033064  
1270.857595	0.030740  
1268.929126	0.027036  
1267.000658	0.021593  
1265.072190	0.014737  
1263.143722	0.008335  
1261.215254	0.005463  
1259.286786	0.006797  
1257.358318	0.011015  
1255.429850	0.015755  
1253.501381	0.019533  
1251.572913	0.021491  
1249.644445	0.022331  
1247.715977	0.022529  
1245.787509	0.022654  
1243.859041	0.022522  
1241.930573	0.022265  
1240.002104	0.022053  
1238.073636	0.022124  
1236.145168	0.022213  
1234.216700	0.022711  
1232.288232	0.023276  
1230.359764	0.023929  
1228.431296	0.024779  
1226.502828	0.025590  
1224.574359	0.026144  
1222.645891	0.026902  
1220.717423	0.027369  
1218.788955	0.027753  
1216.860487	0.028027  
1214.932019	0.028109  
1213.003551	0.027891  
1211.075083	0.027577  
1209.146614	0.026625  
1207.218146	0.025674  
1205.289678	0.024607  
1203.361210	0.023335  
1201.432742	0.022036  
1199.504274	0.020897  
1197.575806	0.019863  
1195.647337	0.019095  
1193.718869	0.018391  
1191.790401	0.017765  
1189.861933	0.017168  
1187.933465	0.016816  
1186.004997	0.016400  
1184.076529	0.015925  
1182.148061	0.015412  
1180.219592	0.015052  
1178.291124	0.014327  
1176.362656	0.013601  
1174.434188	0.012633  
1172.505720	0.011616  
1170.577252	0.010253  
1168.648784	0.008989  
1166.720316	0.007781  
1164.791847	0.006690  
1162.863379	0.005771  
1160.934911	0.005394  
1159.006443	0.004877  
1157.077975	0.004414  
1155.149507	0.003826  
1153.221039	0.003177  
1151.292570	0.002563  
1149.364102	0.002364  
1147.435634	0.001715  
1145.507166	0.001050  
1143.578698	0.000926  
1141.650230	0.000961  
1139.721762	0.000805  
1137.793294	0.001284  
1135.864825	0.001604  
1133.936357	0.001713  
1132.007889	0.001416  
1130.079421	0.000035  
1128.150953	-0.002496 
1126.222485	-0.005246 
1124.294017	-0.008433 
1122.365549	-0.011155 
1120.437080	-0.013739 
1118.508612	-0.016337 
1116.580144	-0.019125 
1114.651676	-0.021250 
1112.723208	-0.022843 
1110.794740	-0.023748 
1108.866272	-0.024519 
1106.937803	-0.025149 
1105.009335	-0.026085 
1103.080867	-0.026905 
1101.152399	-0.027992 
1099.223931	-0.028232 
1097.295463	-0.027583 
1095.366995	-0.026624 
1093.438527	-0.025127 
1091.510058	-0.023085 
1089.581590	-0.021580 
1087.653122	-0.020056 
1085.724654	-0.018536 
1083.796186	-0.017128 
1081.867718	-0.015865 
1079.939250	-0.014672 
1078.010782	-0.014155 
1076.082313	-0.013775 
1074.153845	-0.013892 
1072.225377	-0.014278 
1070.296909	-0.015046 
1068.368441	-0.015924 
1066.439973	-0.017130 
1064.511505	-0.018035 
1062.583036	-0.018719 
1060.654568	-0.018816 
1058.726100	-0.018371 
1056.797632	-0.017232 
1054.869164	-0.016183 
1052.940696	-0.014950 
1051.012228	-0.013659 
1049.083760	-0.011948 
1047.155291	-0.009447 
1045.226823	-0.005740 
1043.298355	-0.001518 
1041.369887	0.003618  
1039.441419	0.009500  
1037.512951	0.016271  
1035.584483	0.023182  
1033.656014	0.030410  
1031.727546	0.037505  
1029.799078	0.044150  
1027.870610	0.049884  
1025.942142	0.054489  
1024.013674	0.057311  
1022.085206	0.059220  
1020.156738	0.059819  
1018.228269	0.059670  
1016.299801	0.059064  
1014.371333	0.057668  
1012.442865	0.055617  
1010.514397	0.052689  
1008.585929	0.048270  
1006.657461	0.043214  
1004.728993	0.037474  
1002.800524	0.031180  
1000.872056	0.024604  
998.943588	 0.018230  
997.015120	 0.012740  
995.086652	 0.008580  
993.158184	 0.005533  
991.229716	 0.003745  
989.301247	 0.002933  
987.372779	 0.003067  
985.444311	 0.003421  
983.515843	 0.003851  
981.587375	 0.004596  
979.658907	 0.005540  
977.730439	 0.006517  
975.801971	 0.007582  
973.873502	 0.008403  
971.945034	 0.009570  
970.016566	 0.010833  
968.088098	 0.012074  
966.159630	 0.012999  
964.231162	 0.014091  
962.302694	 0.014952  
960.374226	 0.015666  
958.445757	 0.016178  
956.517289	 0.016465  
954.588821	 0.015999  
952.660353	 0.015564  
950.731885	 0.015014  
948.803417	 0.014484  
946.874949	 0.014089  
944.946480	 0.013823  
943.018012	 0.013451  
941.089544	 0.013112  
939.161076	 0.012830  
937.232608	 0.012829  
935.304140	 0.012950  
933.375672	 0.013107  
931.447204	 0.013007  
929.518735	 0.013320  
927.590267	 0.013595  
925.661799	 0.013827  
923.733331	 0.014180  
921.804863	 0.014537  
919.876395	 0.014719  
917.947927	 0.015293  
916.019459	 0.015833  
914.090990	 0.016124  
912.162522	 0.016477  
910.234054	 0.016843  
908.305586	 0.017238  
906.377118	 0.017930  
904.448650	 0.018260  
902.520182	 0.018831  
900.591713	 0.019533  
898.663245	 0.019886  
896.734777	 0.020145  
894.806309	 0.020574  
892.877841	 0.020855  
890.949373	 0.021134  
889.020905	 0.021036  
887.092437	 0.020570  
885.163968	 0.019990  
883.235500	 0.019467  
881.307032	 0.018947  
879.378564	 0.018791  
877.450096	 0.019283  
875.521628	 0.022566  
873.593160	 0.029041  
871.664692	 0.032185  
869.736223	 0.027962  
867.807755	 0.024477  
865.879287	 0.023574  
863.950819	 0.023339  
862.022351	 0.023874  
860.093883	 0.024719  
858.165415	 0.025033  
856.236946	 0.025620  
854.308478	 0.026009  
852.380010	 0.026279  
850.451542	 0.026741  
848.523074	 0.026901  
846.594606	 0.026954  
844.666138	 0.027151  
842.737670	 0.026710  
840.809201	 0.026135  
838.880733	 0.025954  
836.952265	 0.026789  
835.023797	 0.027254  
833.095329	 0.027138  
831.166861	 0.026061  
829.238393	 0.024557  
827.309925	 0.023035  
825.381456	 0.020866  
823.452988	 0.017814  
821.524520	 0.015379  
819.596052	 0.013552  
817.667584	 0.012471  
815.739116	 0.012174  
813.810648	 0.011805  
811.882179	 0.010467  
809.953711	 0.008546  
808.025243	 0.006234  
806.096775	 0.004352  
804.168307	 0.002975  
802.239839	 0.002449  
800.311371	 0.002703  
798.382903	 0.004243  
796.454434	 0.006494  
794.525966	 0.009760  
792.597498	 0.013169  
790.669030	 0.016516  
788.740562	 0.019573  
786.812094	 0.022119  
784.883626	 0.023565  
782.955158	 0.024806  
781.026689	 0.026129  
779.098221	 0.027413  
777.169753	 0.029065  
775.241285	 0.031281  
773.312817	 0.032877  
771.384349	 0.034590  
769.455881	 0.036201  
767.527412	 0.037397  
765.598944	 0.038900  
763.670476	 0.040514  
761.742008	 0.041883  
759.813540	 0.042699  
757.885072	 0.043415  
755.956604	 0.044311  
754.028136	 0.044475  
752.099667	 0.044920  
750.171199	 0.045869  
748.242731	 0.046969  
746.314263	 0.048554  
744.385795	 0.050304  
742.457327	 0.051516  
740.528859	 0.052536  
738.600391	 0.053056  
736.671922	 0.052910  
734.743454	 0.051775  
732.814986	 0.050423  
730.886518	 0.049019  
728.958050	 0.048300  
727.029582	 0.047889  
725.101114	 0.047536  
723.172645	 0.047241  
721.244177	 0.046240  
719.315709	 0.046261  
717.387241	 0.048608  
715.458773	 0.049866  
713.530305	 0.049862  
711.601837	 0.050078  
709.673369	 0.051257  
707.744900	 0.051590  
705.816432	 0.051651  
703.887964	 0.051724  
701.959496	 0.051764  
700.031028	 0.051694  
698.102560	 0.051583  
696.174092	 0.051102  
694.245623	 0.051659  
692.317155	 0.051843  
690.388687	 0.051631  
688.460219	 0.052098  
686.531751	 0.052876  
684.603283	 0.052527  
682.674815	 0.052854  
680.746347	 0.053277  
678.817878	 0.053627  
676.889410	 0.054187  
674.960942	 0.055041  
673.032474	 0.056106  
671.104006	 0.054672  
669.175538	 0.046029  
667.247070	 0.056299  
665.318602	 0.065198  
663.390133	 0.065967  
661.461665	 0.066770  
659.533197	 0.067575  
657.604729	 0.068909  
655.676261	 0.070988  
653.747793	 0.073242  
651.819325	 0.074917  
649.890856	 0.075595  
647.962388	 0.077533  
646.033920	 0.079590  
644.105452	 0.081056  
642.176984	 0.082984  
640.248516	 0.084955  
638.320048	 0.086225  
636.391580	 0.088550  
634.463111	 0.090263  
632.534643	 0.091039  
630.606175	 0.091981  
628.677707	 0.092001  
626.749239	 0.091013  
624.820771	 0.090306  
622.892303	 0.088869  
620.963835	 0.088384  
619.035366	 0.087625  
617.106898	 0.088720  
615.178430	 0.093687  
613.249962	 0.099110  
611.321494	 0.102187  
609.393026	 0.103820  
607.464558	 0.105123  
605.536089	 0.106483  
603.607621	 0.107559  
601.679153	 0.108979  
599.750685	 0.109868  
597.822217	 0.110257  
595.893749	 0.111330  
593.965281	 0.112962  
592.036813	 0.114079  
590.108344	 0.115731  
588.179876	 0.115662  
586.251408	 0.115761  
584.322940	 0.116853  
582.394472	 0.117639  
580.466004	 0.118398  
578.537536	 0.118551  
576.609068	 0.118215  
574.680599	 0.119041  
572.752131	 0.119537  
570.823663	 0.119435  
568.895195	 0.120000  
566.966727	 0.120524  
565.038259	 0.121006  
563.109791	 0.120714  
561.181322	 0.119653  
559.252854	 0.120967  
557.324386	 0.121475  
555.395918	 0.120927  
553.467450	 0.120515  
551.538982	 0.121349  
549.610514	 0.122101  
547.682046	 0.121048  
545.753577	 0.119213  
543.825109	 0.119055  
541.896641	 0.119618  
539.968173	 0.119136  
538.039705	 0.118603  
536.111237	 0.118351  
534.182769	 0.117941  
532.254301	 0.117392  
530.325832	 0.116189  
528.397364	 0.115428  
526.468896	 0.114706  
524.540428	 0.116183  
522.611960	 0.116364  
520.683492	 0.116968  
518.755024	 0.115262  
516.826555	 0.115939  
514.898087	 0.116651  
512.969619	 0.116609  
511.041151	 0.116505  
509.112683	 0.116479  
507.184215	 0.115201  
505.255747	 0.113414  
503.327279	 0.112651  
501.398810	 0.114027  
499.470342	 0.113770  
497.541874	 0.113708  
495.613406	 0.113768  
493.684938	 0.111515  
491.756470	 0.111724  
489.828002	 0.111301  
487.899534	 0.110591  
485.971065	 0.110152  
484.042597	 0.108165  
482.114129	 0.105881  
480.185661	 0.105417  
478.257193	 0.105481  
476.328725	 0.104269  
474.400257	 0.103373  
472.471788	 0.102097  
470.543320	 0.100754  
468.614852	 0.100608  
466.686384	 0.098865  
464.757916	 0.098105  
462.829448	 0.098667  
460.900980	 0.099621  
458.972512	 0.104405  
457.044043	 0.104069  
455.115575	 0.103053  
453.187107	 0.102972  
451.258639	 0.104578  
449.330171	 0.104904  
447.401703	 0.107160  
445.473235	 0.108374  
443.544767	 0.108249  
441.616298	 0.106004  
439.687830	 0.108176  
437.759362	 0.109108  
435.830894	 0.107756  
433.902426	 0.109485  
431.973958	 0.110034  
430.045490	 0.110132  
428.117021	 0.108572  
426.188553	 0.107773  
424.260085	 0.108093  
422.331617	 0.110720  
420.403149	 0.113627  
418.474681	 0.111460  
416.546213	 0.112608  
414.617745	 0.114987  
412.689276	 0.118098  
410.760808	 0.120638  
408.832340	 0.116455  
406.903872	 0.113630  
404.975404	 0.111562  
403.046936	 0.101528  
401.118468	 0.102797  
399.190000	 0.106829  
