# Supplementary material for: Thermal properties of poly(N,N-dimethylaminoethyl methacrylate)
Source: PLoS One. 2019 Jun 5;14(6):e0217441. doi: 10.1371/journal.pone.0217441 (PMC6550408; doi:10.1371/journal.pone.0217441)
Supplement: S8 File — (ASC) [file pone.0217441.s008.asc]

PE IR       SUBTECH     SPECTRUM    ASCII       PEDS        1.60        
  -1
APDAMA7.ASC
19/01/04
20:11:44.00
19/01/04
20:11:44.00
GRAMS Format
APDAMA7
399.190000
0


OMNIC,NEW FORMAT (V4B)


0.000000


#HDR
-1
-1
#GR
CM-1
A
0.00000011920928955078
0.0
3999.640000
-1.928468
1868
8
0.847017
-0.024451
#DATA
3999.640000	-0.023199 
3997.711531	-0.023142 
3995.783063	-0.023003 
3993.854595	-0.022746 
3991.926127	-0.022693 
3989.997659	-0.022479 
3988.069191	-0.022528 
3986.140723	-0.022663 
3984.212254	-0.022705 
3982.283786	-0.022493 
3980.355318	-0.022366 
3978.426850	-0.022279 
3976.498382	-0.022256 
3974.569914	-0.021891 
3972.641446	-0.021784 
3970.712978	-0.021816 
3968.784509	-0.021902 
3966.856041	-0.021905 
3964.927573	-0.021984 
3962.999105	-0.021727 
3961.070637	-0.021395 
3959.142169	-0.021284 
3957.213701	-0.021330 
3955.285232	-0.021259 
3953.356764	-0.021422 
3951.428296	-0.021273 
3949.499828	-0.020512 
3947.571360	-0.019865 
3945.642892	-0.020096 
3943.714424	-0.020152 
3941.785956	-0.020327 
3939.857487	-0.020533 
3937.929019	-0.021050 
3936.000551	-0.021150 
3934.072083	-0.020571 
3932.143615	-0.019800 
3930.215147	-0.019168 
3928.286679	-0.019441 
3926.358211	-0.019962 
3924.429742	-0.019671 
3922.501274	-0.018982 
3920.572806	-0.019441 
3918.644338	-0.019681 
3916.715870	-0.019343 
3914.787402	-0.019823 
3912.858934	-0.020734 
3910.930465	-0.021774 
3909.001997	-0.021432 
3907.073529	-0.020437 
3905.145061	-0.018800 
3903.216593	-0.017706 
3901.288125	-0.017223 
3899.359657	-0.018051 
3897.431189	-0.018393 
3895.502720	-0.018992 
3893.574252	-0.019228 
3891.645784	-0.019260 
3889.717316	-0.019577 
3887.788848	-0.018955 
3885.860380	-0.020273 
3883.931912	-0.019199 
3882.003444	-0.017352 
3880.074975	-0.018923 
3878.146507	-0.019506 
3876.218039	-0.019624 
3874.289571	-0.020107 
3872.361103	-0.018334 
3870.432635	-0.017785 
3868.504167	-0.019103 
3866.575698	-0.017758 
3864.647230	-0.019004 
3862.718762	-0.018339 
3860.790294	-0.019185 
3858.861826	-0.019617 
3856.933358	-0.018646 
3855.004890	-0.018246 
3853.076422	-0.021510 
3851.147953	-0.018625 
3849.219485	-0.018618 
3847.291017	-0.020400 
3845.362549	-0.021103 
3843.434081	-0.020185 
3841.505613	-0.018716 
3839.577145	-0.017127 
3837.648677	-0.018128 
3835.720208	-0.018980 
3833.791740	-0.019010 
3831.863272	-0.020111 
3829.934804	-0.021257 
3828.006336	-0.021030 
3826.077868	-0.021264 
3824.149400	-0.020110 
3822.220931	-0.019866 
3820.292463	-0.019542 
3818.363995	-0.017625 
3816.435527	-0.020040 
3814.507059	-0.022787 
3812.578591	-0.021932 
3810.650123	-0.023197 
3808.721655	-0.022854 
3806.793186	-0.023309 
3804.864718	-0.021275 
3802.936250	-0.019657 
3801.007782	-0.020749 
3799.079314	-0.019629 
3797.150846	-0.019606 
3795.222378	-0.021745 
3793.293910	-0.022528 
3791.365441	-0.023903 
3789.436973	-0.024044 
3787.508505	-0.023863 
3785.580037	-0.022983 
3783.651569	-0.022905 
3781.723101	-0.022824 
3779.794633	-0.023655 
3777.866164	-0.023398 
3775.937696	-0.023738 
3774.009228	-0.024451 
3772.080760	-0.024009 
3770.152292	-0.023605 
3768.223824	-0.023259 
3766.295356	-0.022664 
3764.366888	-0.023708 
3762.438419	-0.022950 
3760.509951	-0.023699 
3758.581483	-0.022428 
3756.653015	-0.021583 
3754.724547	-0.021019 
3752.796079	-0.021732 
3750.867611	-0.020142 
3748.939143	-0.018356 
3747.010674	-0.017563 
3745.082206	-0.019608 
3743.153738	-0.023088 
3741.225270	-0.019511 
3739.296802	-0.019108 
3737.368334	-0.018714 
3735.439866	-0.017592 
3733.511397	-0.016228 
3731.582929	-0.019554 
3729.654461	-0.021834 
3727.725993	-0.021775 
3725.797525	-0.021374 
3723.869057	-0.019808 
3721.940589	-0.020381 
3720.012121	-0.020979 
3718.083652	-0.020962 
3716.155184	-0.020113 
3714.226716	-0.018807 
3712.298248	-0.018549 
3710.369780	-0.017484 
3708.441312	-0.018331 
3706.512844	-0.020201 
3704.584376	-0.020401 
3702.655907	-0.020238 
3700.727439	-0.019736 
3698.798971	-0.019915 
3696.870503	-0.019625 
3694.942035	-0.018373 
3693.013567	-0.015556 
3691.085099	-0.012966 
3689.156630	-0.009762 
3687.228162	-0.010233 
3685.299694	-0.009092 
3683.371226	-0.008117 
3681.442758	-0.005758 
3679.514290	-0.003000 
3677.585822	0.000842  
3675.657354	0.002833  
3673.728885	0.007908  
3671.800417	0.010041  
3669.871949	0.011012  
3667.943481	0.013870  
3666.015013	0.014623  
3664.086545	0.015523  
3662.158077	0.018139  
3660.229608	0.021124  
3658.301140	0.024504  
3656.372672	0.027491  
3654.444204	0.032414  
3652.515736	0.036653  
3650.587268	0.040640  
3648.658800	0.049025  
3646.730332	0.054183  
3644.801863	0.054453  
3642.873395	0.056336  
3640.944927	0.059711  
3639.016459	0.063917  
3637.087991	0.067911  
3635.159523	0.072845  
3633.231055	0.078199  
3631.302587	0.084449  
3629.374118	0.088190  
3627.445650	0.096514  
3625.517182	0.101595  
3623.588714	0.105492  
3621.660246	0.111103  
3619.731778	0.119113  
3617.803310	0.128286  
3615.874841	0.135385  
3613.946373	0.141937  
3612.017905	0.149864  
3610.089437	0.155317  
3608.160969	0.161463  
3606.232501	0.168513  
3604.304033	0.174030  
3602.375565	0.179869  
3600.447096	0.188313  
3598.518628	0.196467  
3596.590160	0.203722  
3594.661692	0.210896  
3592.733224	0.219309  
3590.804756	0.225852  
3588.876288	0.232946  
3586.947820	0.242984  
3585.019351	0.251929  
3583.090883	0.256915  
3581.162415	0.263691  
3579.233947	0.271064  
3577.305479	0.278832  
3575.377011	0.285789  
3573.448543	0.293476  
3571.520074	0.300573  
3569.591606	0.308584  
3567.663138	0.317744  
3565.734670	0.329617  
3563.806202	0.334572  
3561.877734	0.339160  
3559.949266	0.345318  
3558.020798	0.352571  
3556.092329	0.358767  
3554.163861	0.365963  
3552.235393	0.373276  
3550.306925	0.380548  
3548.378457	0.386278  
3546.449989	0.393825  
3544.521521	0.400638  
3542.593053	0.405999  
3540.664584	0.410080  
3538.736116	0.415331  
3536.807648	0.420707  
3534.879180	0.426844  
3532.950712	0.431388  
3531.022244	0.436767  
3529.093776	0.442319  
3527.165307	0.448706  
3525.236839	0.453760  
3523.308371	0.459116  
3521.379903	0.463339  
3519.451435	0.467813  
3517.522967	0.472173  
3515.594499	0.477343  
3513.666031	0.481816  
3511.737562	0.487493  
3509.809094	0.492727  
3507.880626	0.498192  
3505.952158	0.502563  
3504.023690	0.508259  
3502.095222	0.513605  
3500.166754	0.518158  
3498.238286	0.521676  
3496.309817	0.526939  
3494.381349	0.531539  
3492.452881	0.536206  
3490.524413	0.540294  
3488.595945	0.545555  
3486.667477	0.550050  
3484.739009	0.555041  
3482.810540	0.559306  
3480.882072	0.564498  
3478.953604	0.568248  
3477.025136	0.572419  
3475.096668	0.576465  
3473.168200	0.580868  
3471.239732	0.584307  
3469.311264	0.588601  
3467.382795	0.592315  
3465.454327	0.596733  
3463.525859	0.599960  
3461.597391	0.603573  
3459.668923	0.606142  
3457.740455	0.609168  
3455.811987	0.611378  
3453.883519	0.614146  
3451.955050	0.615912  
3450.026582	0.617925  
3448.098114	0.619296  
3446.169646	0.621542  
3444.241178	0.621765  
3442.312710	0.622094  
3440.384242	0.621513  
3438.455773	0.621286  
3436.527305	0.620309  
3434.598837	0.619675  
3432.670369	0.617707  
3430.741901	0.616255  
3428.813433	0.613636  
3426.884965	0.611062  
3424.956497	0.607559  
3423.028028	0.604408  
3421.099560	0.600290  
3419.171092	0.595798  
3417.242624	0.590359  
3415.314156	0.585303  
3413.385688	0.579572  
3411.457220	0.573901  
3409.528752	0.567554  
3407.600283	0.561553  
3405.671815	0.554763  
3403.743347	0.548413  
3401.814879	0.541628  
3399.886411	0.534425  
3397.957943	0.526705  
3396.029475	0.519463  
3394.101006	0.511581  
3392.172538	0.503859  
3390.244070	0.495701  
3388.315602	0.487611  
3386.387134	0.479062  
3384.458666	0.470685  
3382.530198	0.461713  
3380.601730	0.452673  
3378.673261	0.443176  
3376.744793	0.433842  
3374.816325	0.424307  
3372.887857	0.414812  
3370.959389	0.405117  
3369.030921	0.395457  
3367.102453	0.385588  
3365.173985	0.375915  
3363.245516	0.366213  
3361.317048	0.356443  
3359.388580	0.346695  
3357.460112	0.337296  
3355.531644	0.327722  
3353.603176	0.318412  
3351.674708	0.309298  
3349.746239	0.300486  
3347.817771	0.291625  
3345.889303	0.283017  
3343.960835	0.274756  
3342.032367	0.266775  
3340.103899	0.258827  
3338.175431	0.251260  
3336.246963	0.243906  
3334.318494	0.236628  
3332.390026	0.229389  
3330.461558	0.222558  
3328.533090	0.216043  
3326.604622	0.209723  
3324.676154	0.203558  
3322.747686	0.197544  
3320.819217	0.191662  
3318.890749	0.186129  
3316.962281	0.180908  
3315.033813	0.175905  
3313.105345	0.171091  
3311.176877	0.166617  
3309.248409	0.162246  
3307.319941	0.158161  
3305.391472	0.154123  
3303.463004	0.150212  
3301.534536	0.146506  
3299.606068	0.143072  
3297.677600	0.139952  
3295.749132	0.137031  
3293.820664	0.134159  
3291.892196	0.131585  
3289.963727	0.129027  
3288.035259	0.126532  
3286.106791	0.124282  
3284.178323	0.122190  
3282.249855	0.120263  
3280.321387	0.118354  
3278.392919	0.116601  
3276.464450	0.115061  
3274.535982	0.113682  
3272.607514	0.112229  
3270.679046	0.110785  
3268.750578	0.109328  
3266.822110	0.107843  
3264.893642	0.106532  
3262.965174	0.105348  
3261.036705	0.104069  
3259.108237	0.102765  
3257.179769	0.101463  
3255.251301	0.100108  
3253.322833	0.098551  
3251.394365	0.096981  
3249.465897	0.095338  
3247.537429	0.093576  
3245.608960	0.091888  
3243.680492	0.090169  
3241.752024	0.088142  
3239.823556	0.086100  
3237.895088	0.084072  
3235.966620	0.082074  
3234.038152	0.080106  
3232.109683	0.077917  
3230.181215	0.075725  
3228.252747	0.073665  
3226.324279	0.071710  
3224.395811	0.069613  
3222.467343	0.067506  
3220.538875	0.065405  
3218.610407	0.063472  
3216.681938	0.061463  
3214.753470	0.059466  
3212.825002	0.057615  
3210.896534	0.055582  
3208.968066	0.053683  
3207.039598	0.051853  
3205.111130	0.049930  
3203.182662	0.048155  
3201.254193	0.046424  
3199.325725	0.044724  
3197.397257	0.043120  
3195.468789	0.041540  
3193.540321	0.039800  
3191.611853	0.038154  
3189.683385	0.036632  
3187.754916	0.035135  
3185.826448	0.033684  
3183.897980	0.032387  
3181.969512	0.031052  
3180.041044	0.029749  
3178.112576	0.028585  
3176.184108	0.027579  
3174.255640	0.026311  
3172.327171	0.025125  
3170.398703	0.024022  
3168.470235	0.023013  
3166.541767	0.022096  
3164.613299	0.021124  
3162.684831	0.020179  
3160.756363	0.019320  
3158.827895	0.018524  
3156.899426	0.017842  
3154.970958	0.017135  
3153.042490	0.016463  
3151.114022	0.015802  
3149.185554	0.015095  
3147.257086	0.014373  
3145.328618	0.013748  
3143.400149	0.013226  
3141.471681	0.012756  
3139.543213	0.012263  
3137.614745	0.011796  
3135.686277	0.011248  
3133.757809	0.010835  
3131.829341	0.010616  
3129.900873	0.010209  
3127.972404	0.009630  
3126.043936	0.009273  
3124.115468	0.008955  
3122.187000	0.008781  
3120.258532	0.008606  
3118.330064	0.008264  
3116.401596	0.008081  
3114.473128	0.007926  
3112.544659	0.007638  
3110.616191	0.007430  
3108.687723	0.007308  
3106.759255	0.007177  
3104.830787	0.007008  
3102.902319	0.006900  
3100.973851	0.006955  
3099.045382	0.006971  
3097.116914	0.006818  
3095.188446	0.006839  
3093.259978	0.006992  
3091.331510	0.007035  
3089.403042	0.007036  
3087.474574	0.007133  
3085.546106	0.007354  
3083.617637	0.007570  
3081.689169	0.007886  
3079.760701	0.008289  
3077.832233	0.008569  
3075.903765	0.008762  
3073.975297	0.008956  
3072.046829	0.009264  
3070.118361	0.009615  
3068.189892	0.009970  
3066.261424	0.010433  
3064.332956	0.010931  
3062.404488	0.011316  
3060.476020	0.011715  
3058.547552	0.012167  
3056.619084	0.012814  
3054.690615	0.013591  
3052.762147	0.014176  
3050.833679	0.014811  
3048.905211	0.015701  
3046.976743	0.016640  
3045.048275	0.017554  
3043.119807	0.018615  
3041.191339	0.019940  
3039.262870	0.021371  
3037.334402	0.022941  
3035.405934	0.024838  
3033.477466	0.026999  
3031.548998	0.029270  
3029.620530	0.031793  
3027.692062	0.034232  
3025.763594	0.036874  
3023.835125	0.039793  
3021.906657	0.042823  
3019.978189	0.046070  
3018.049721	0.049516  
3016.121253	0.053182  
3014.192785	0.057111  
3012.264317	0.061229  
3010.335848	0.065544  
3008.407380	0.069848  
3006.478912	0.074503  
3004.550444	0.079618  
3002.621976	0.085174  
3000.693508	0.091043  
2998.765040	0.097577  
2996.836572	0.104750  
2994.908103	0.112751  
2992.979635	0.121459  
2991.051167	0.130750  
2989.122699	0.140573  
2987.194231	0.151063  
2985.265763	0.161812  
2983.337295	0.172496  
2981.408826	0.182810  
2979.480358	0.192398  
2977.551890	0.200786  
2975.623422	0.207509  
2973.694954	0.212057  
2971.766486	0.214274  
2969.838018	0.213856  
2967.909550	0.211258  
2965.981081	0.206964  
2964.052613	0.201861  
2962.124145	0.196693  
2960.195677	0.191863  
2958.267209	0.187515  
2956.338741	0.184040  
2954.410273	0.181535  
2952.481805	0.180235  
2950.553336	0.179759  
2948.624868	0.179977  
2946.696400	0.180706  
2944.767932	0.181746  
2942.839464	0.183126  
2940.910996	0.184896  
2938.982528	0.186728  
2937.054059	0.188153  
2935.125591	0.188514  
2933.197123	0.187410  
2931.268655	0.184383  
2929.340187	0.179281  
2927.411719	0.172099  
2925.483251	0.163624  
2923.554783	0.154586  
2921.626314	0.145809  
2919.697846	0.137916  
2917.769378	0.131834  
2915.840910	0.128510  
2913.912442	0.127704  
2911.983974	0.127344  
2910.055506	0.125589  
2908.127038	0.122097  
2906.198569	0.117599  
2904.270101	0.112811  
2902.341633	0.108099  
2900.413165	0.103511  
2898.484697	0.099556  
2896.556229	0.096322  
2894.627761	0.093698  
2892.699292	0.091812  
2890.770824	0.090763  
2888.842356	0.090409  
2886.913888	0.090806  
2884.985420	0.091708  
2883.056952	0.093093  
2881.128484	0.094765  
2879.200016	0.096545  
2877.271547	0.098186  
2875.343079	0.099315  
2873.414611	0.099384  
2871.486143	0.098211  
2869.557675	0.095457  
2867.629207	0.090857  
2865.700739	0.084339  
2863.772271	0.076302  
2861.843802	0.067321  
2859.915334	0.058076  
2857.986866	0.048797  
2856.058398	0.039911  
2854.129930	0.031479  
2852.201462	0.023725  
2850.272994	0.017932  
2848.344525	0.016565  
2846.416057	0.019182  
2844.487589	0.022119  
2842.559121	0.023182  
2840.630653	0.022689  
2838.702185	0.021296  
2836.773717	0.019469  
2834.845249	0.017512  
2832.916780	0.015606  
2830.988312	0.013755  
2829.059844	0.011944  
2827.131376	0.010234  
2825.202908	0.008648  
2823.274440	0.007073  
2821.345972	0.005597  
2819.417504	0.004268  
2817.489035	0.003130  
2815.560567	0.002159  
2813.632099	0.001281  
2811.703631	0.000379  
2809.775163	-0.000451 
2807.846695	-0.001238 
2805.918227	-0.001931 
2803.989758	-0.002521 
2802.061290	-0.003047 
2800.132822	-0.003535 
2798.204354	-0.003888 
2796.275886	-0.004251 
2794.347418	-0.004622 
2792.418950	-0.004979 
2790.490482	-0.005278 
2788.562013	-0.005551 
2786.633545	-0.005777 
2784.705077	-0.006046 
2782.776609	-0.006365 
2780.848141	-0.006659 
2778.919673	-0.006817 
2776.991205	-0.006978 
2775.062737	-0.007113 
2773.134268	-0.007248 
2771.205800	-0.007288 
2769.277332	-0.007317 
2767.348864	-0.007366 
2765.420396	-0.007409 
2763.491928	-0.007382 
2761.563460	-0.007352 
2759.634991	-0.007148 
2757.706523	-0.006934 
2755.778055	-0.006691 
2753.849587	-0.006487 
2751.921119	-0.006292 
2749.992651	-0.006089 
2748.064183	-0.005837 
2746.135715	-0.005641 
2744.207246	-0.005412 
2742.278778	-0.005132 
2740.350310	-0.004862 
2738.421842	-0.004628 
2736.493374	-0.004405 
2734.564906	-0.004345 
2732.636438	-0.004316 
2730.707970	-0.004424 
2728.779501	-0.004643 
2726.851033	-0.004843 
2724.922565	-0.005080 
2722.994097	-0.005437 
2721.065629	-0.005753 
2719.137161	-0.006082 
2717.208693	-0.006363 
2715.280224	-0.006638 
2713.351756	-0.006847 
2711.423288	-0.007039 
2709.494820	-0.007129 
2707.566352	-0.007222 
2705.637884	-0.007292 
2703.709416	-0.007425 
2701.780948	-0.007537 
2699.852479	-0.007609 
2697.924011	-0.007618 
2695.995543	-0.007692 
2694.067075	-0.007766 
2692.138607	-0.007816 
2690.210139	-0.007854 
2688.281671	-0.007925 
2686.353202	-0.007898 
2684.424734	-0.007970 
2682.496266	-0.007967 
2680.567798	-0.007928 
2678.639330	-0.007952 
2676.710862	-0.007982 
2674.782394	-0.008009 
2672.853926	-0.008039 
2670.925457	-0.008032 
2668.996989	-0.008012 
2667.068521	-0.007997 
2665.140053	-0.008004 
2663.211585	-0.007976 
2661.283117	-0.007991 
2659.354649	-0.007981 
2657.426181	-0.008041 
2655.497712	-0.008007 
2653.569244	-0.007951 
2651.640776	-0.007882 
2649.712308	-0.007869 
2647.783840	-0.007881 
2645.855372	-0.007845 
2643.926904	-0.007755 
2641.998435	-0.007738 
2640.069967	-0.007679 
2638.141499	-0.007611 
2636.213031	-0.007573 
2634.284563	-0.007534 
2632.356095	-0.007495 
2630.427627	-0.007540 
2628.499159	-0.007480 
2626.570690	-0.007441 
2624.642222	-0.007452 
2622.713754	-0.007481 
2620.785286	-0.007438 
2618.856818	-0.007439 
2616.928350	-0.007367 
2614.999882	-0.007398 
2613.071414	-0.007391 
2611.142945	-0.007365 
2609.214477	-0.007334 
2607.286009	-0.007344 
2605.357541	-0.007335 
2603.429073	-0.007333 
2601.500605	-0.007299 
2599.572137	-0.007294 
2597.643668	-0.007267 
2595.715200	-0.007280 
2593.786732	-0.007240 
2591.858264	-0.007190 
2589.929796	-0.007176 
2588.001328	-0.007228 
2586.072860	-0.007219 
2584.144392	-0.007269 
2582.215923	-0.007269 
2580.287455	-0.007239 
2578.358987	-0.007202 
2576.430519	-0.007207 
2574.502051	-0.007180 
2572.573583	-0.007189 
2570.645115	-0.007184 
2568.716647	-0.007237 
2566.788178	-0.007234 
2564.859710	-0.007246 
2562.931242	-0.007254 
2561.002774	-0.007277 
2559.074306	-0.007269 
2557.145838	-0.007307 
2555.217370	-0.007294 
2553.288901	-0.007300 
2551.360433	-0.007297 
2549.431965	-0.007359 
2547.503497	-0.007412 
2545.575029	-0.007457 
2543.646561	-0.007421 
2541.718093	-0.007425 
2539.789625	-0.007409 
2537.861156	-0.007484 
2535.932688	-0.007546 
2534.004220	-0.007613 
2532.075752	-0.007622 
2530.147284	-0.007677 
2528.218816	-0.007714 
2526.290348	-0.007774 
2524.361880	-0.007814 
2522.433411	-0.007844 
2520.504943	-0.007812 
2518.576475	-0.007826 
2516.648007	-0.007839 
2514.719539	-0.007883 
2512.791071	-0.007838 
2510.862603	-0.007836 
2508.934134	-0.007797 
2507.005666	-0.007723 
2505.077198	-0.007631 
2503.148730	-0.007573 
2501.220262	-0.007487 
2499.291794	-0.007430 
2497.363326	-0.007327 
2495.434858	-0.007238 
2493.506389	-0.007178 
2491.577921	-0.007153 
2489.649453	-0.007098 
2487.720985	-0.007054 
2485.792517	-0.006953 
2483.864049	-0.006928 
2481.935581	-0.006933 
2480.007113	-0.006901 
2478.078644	-0.006794 
2476.150176	-0.006774 
2474.221708	-0.006700 
2472.293240	-0.006669 
2470.364772	-0.006627 
2468.436304	-0.006636 
2466.507836	-0.006622 
2464.579367	-0.006615 
2462.650899	-0.006584 
2460.722431	-0.006604 
2458.793963	-0.006590 
2456.865495	-0.006587 
2454.937027	-0.006559 
2453.008559	-0.006540 
2451.080091	-0.006457 
2449.151622	-0.006486 
2447.223154	-0.006493 
2445.294686	-0.006483 
2443.366218	-0.006461 
2441.437750	-0.006448 
2439.509282	-0.006413 
2437.580814	-0.006429 
2435.652346	-0.006427 
2433.723877	-0.006498 
2431.795409	-0.006647 
2429.866941	-0.007009 
2427.938473	-0.007467 
2426.010005	-0.007717 
2424.081537	-0.007291 
2422.153069	-0.006770 
2420.224600	-0.006463 
2418.296132	-0.006345 
2416.367664	-0.006217 
2414.439196	-0.006124 
2412.510728	-0.006013 
2410.582260	-0.005960 
2408.653792	-0.005873 
2406.725324	-0.005822 
2404.796855	-0.005733 
2402.868387	-0.005737 
2400.939919	-0.005732 
2399.011451	-0.005716 
2397.082983	-0.005731 
2395.154515	-0.005818 
2393.226047	-0.005871 
2391.297579	-0.005978 
2389.369110	-0.006040 
2387.440642	-0.006032 
2385.512174	-0.005909 
2383.583706	-0.005843 
2381.655238	-0.005834 
2379.726770	-0.005981 
2377.798302	-0.005990 
2375.869833	-0.006012 
2373.941365	-0.006042 
2372.012897	-0.006248 
2370.084429	-0.006228 
2368.155961	-0.006187 
2366.227493	-0.006184 
2364.299025	-0.006024 
2362.370557	-0.005800 
2360.442088	-0.005569 
2358.513620	-0.005475 
2356.585152	-0.005295 
2354.656684	-0.005117 
2352.728216	-0.005129 
2350.799748	-0.005057 
2348.871280	-0.004853 
2346.942811	-0.004543 
2345.014343	-0.004368 
2343.085875	-0.004005 
2341.157407	-0.004208 
2339.228939	-0.003725 
2337.300471	-0.003234 
2335.372003	-0.003128 
2333.443535	-0.003326 
2331.515066	-0.003407 
2329.586598	-0.003382 
2327.658130	-0.003094 
2325.729662	-0.002921 
2323.801194	-0.002669 
2321.872726	-0.002604 
2319.944258	-0.002523 
2318.015790	-0.002592 
2316.087321	-0.002677 
2314.158853	-0.002787 
2312.230385	-0.002651 
2310.301917	-0.002572 
2308.373449	-0.002685 
2306.444981	-0.002959 
2304.516513	-0.003135 
2302.588044	-0.003274 
2300.659576	-0.003290 
2298.731108	-0.003349 
2296.802640	-0.003434 
2294.874172	-0.003533 
2292.945704	-0.003598 
2291.017236	-0.003721 
2289.088768	-0.003766 
2287.160299	-0.003824 
2285.231831	-0.003812 
2283.303363	-0.003813 
2281.374895	-0.003813 
2279.446427	-0.003830 
2277.517959	-0.003811 
2275.589491	-0.003838 
2273.661023	-0.003765 
2271.732554	-0.003723 
2269.804086	-0.003650 
2267.875618	-0.003558 
2265.947150	-0.003454 
2264.018682	-0.003484 
2262.090214	-0.003456 
2260.161746	-0.003435 
2258.233277	-0.003400 
2256.304809	-0.003369 
2254.376341	-0.003321 
2252.447873	-0.003331 
2250.519405	-0.003316 
2248.590937	-0.003324 
2246.662469	-0.003279 
2244.734001	-0.003356 
2242.805532	-0.003359 
2240.877064	-0.003380 
2238.948596	-0.003354 
2237.020128	-0.003370 
2235.091660	-0.003329 
2233.163192	-0.003352 
2231.234724	-0.003312 
2229.306256	-0.003245 
2227.377787	-0.003143 
2225.449319	-0.003062 
2223.520851	-0.003007 
2221.592383	-0.003028 
2219.663915	-0.002923 
2217.735447	-0.002845 
2215.806979	-0.002746 
2213.878510	-0.002645 
2211.950042	-0.002531 
2210.021574	-0.002514 
2208.093106	-0.002390 
2206.164638	-0.002345 
2204.236170	-0.002256 
2202.307702	-0.002167 
2200.379234	-0.002065 
2198.450765	-0.001967 
2196.522297	-0.001797 
2194.593829	-0.001722 
2192.665361	-0.001590 
2190.736893	-0.001478 
2188.808425	-0.001329 
2186.879957	-0.001240 
2184.951489	-0.001097 
2183.023020	-0.000956 
2181.094552	-0.000772 
2179.166084	-0.000678 
2177.237616	-0.000473 
2175.309148	-0.000303 
2173.380680	-0.000148 
2171.452212	-0.000004 
2169.523743	0.000212  
2167.595275	0.000386  
2165.666807	0.000584  
2163.738339	0.000737  
2161.809871	0.000941  
2159.881403	0.001056  
2157.952935	0.001262  
2156.024467	0.001462  
2154.095998	0.001673  
2152.167530	0.001811  
2150.239062	0.001995  
2148.310594	0.002133  
2146.382126	0.002377  
2144.453658	0.002498  
2142.525190	0.002610  
2140.596722	0.002784  
2138.668253	0.002990  
2136.739785	0.003125  
2134.811317	0.003340  
2132.882849	0.003404  
2130.954381	0.003543  
2129.025913	0.003702  
2127.097445	0.003872  
2125.168976	0.003963  
2123.240508	0.004170  
2121.312040	0.004331  
2119.383572	0.004508  
2117.455104	0.004607  
2115.526636	0.004748  
2113.598168	0.004871  
2111.669700	0.005072  
2109.741231	0.005179  
2107.812763	0.005328  
2105.884295	0.005427  
2103.955827	0.005560  
2102.027359	0.005672  
2100.098891	0.005809  
2098.170423	0.005844  
2096.241955	0.006003  
2094.313486	0.006091  
2092.385018	0.006227  
2090.456550	0.006428  
2088.528082	0.006692  
2086.599614	0.006698  
2084.671146	0.006828  
2082.742678	0.006896  
2080.814209	0.007074  
2078.885741	0.007153  
2076.957273	0.007237  
2075.028805	0.007328  
2073.100337	0.007581  
2071.171869	0.007665  
2069.243401	0.007801  
2067.314933	0.007976  
2065.386464	0.008374  
2063.457996	0.008492  
2061.529528	0.008457  
2059.601060	0.008400  
2057.672592	0.008519  
2055.744124	0.008591  
2053.815656	0.008722  
2051.887188	0.008820  
2049.958719	0.008945  
2048.030251	0.008984  
2046.101783	0.009126  
2044.173315	0.009180  
2042.244847	0.009447  
2040.316379	0.009549  
2038.387911	0.009447  
2036.459442	0.009289  
2034.530974	0.009329  
2032.602506	0.009299  
2030.674038	0.009344  
2028.745570	0.009296  
2026.817102	0.009342  
2024.888634	0.009262  
2022.960166	0.009281  
2021.031697	0.009210  
2019.103229	0.009417  
2017.174761	0.009735  
2015.246293	0.009646  
2013.317825	0.009075  
2011.389357	0.008951  
2009.460889	0.008861  
2007.532420	0.008839  
2005.603952	0.008653  
2003.675484	0.008521  
2001.747016	0.008364  
1999.818548	0.008366  
1997.890080	0.008243  
1995.961612	0.008189  
1994.033144	0.008267  
1992.104675	0.008848  
1990.176207	0.008749  
1988.247739	0.008318  
1986.319271	0.007835  
1984.390803	0.007532  
1982.462335	0.007361  
1980.533867	0.007294  
1978.605399	0.007110  
1976.676930	0.006968  
1974.748462	0.006770  
1972.819994	0.006730  
1970.891526	0.006553  
1968.963058	0.006680  
1967.034590	0.007167  
1965.106122	0.006965  
1963.177653	0.006151  
1961.249185	0.006024  
1959.320717	0.005872  
1957.392249	0.005818  
1955.463781	0.005767  
1953.535313	0.005661  
1951.606845	0.005399  
1949.678377	0.005426  
1947.749908	0.005400  
1945.821440	0.005730  
1943.892972	0.005978  
1941.964504	0.006514  
1940.036036	0.005955  
1938.107568	0.005174  
1936.179100	0.004978  
1934.250632	0.005066  
1932.322163	0.004982  
1930.393695	0.004861  
1928.465227	0.004800  
1926.536759	0.004901  
1924.608291	0.005295  
1922.679823	0.006385  
1920.751355	0.006035  
1918.822886	0.005063  
1916.894418	0.005424  
1914.965950	0.005399  
1913.037482	0.004943  
1911.109014	0.005301  
1909.180546	0.005929  
1907.252078	0.005836  
1905.323610	0.005250  
1903.395141	0.005155  
1901.466673	0.005179  
1899.538205	0.005256  
1897.609737	0.005336  
1895.681269	0.005974  
1893.752801	0.006381  
1891.824333	0.006152  
1889.895865	0.006638  
1887.967396	0.007322  
1886.038928	0.006938  
1884.110460	0.007130  
1882.181992	0.007309  
1880.253524	0.007540  
1878.325056	0.007875  
1876.396588	0.008303  
1874.468119	0.008787  
1872.539651	0.009523  
1870.611183	0.010388  
1868.682715	0.012834  
1866.754247	0.014333  
1864.825779	0.013326  
1862.897311	0.013088  
1860.968843	0.014023  
1859.040374	0.015034  
1857.111906	0.015832  
1855.183438	0.016655  
1853.254970	0.017710  
1851.326502	0.019086  
1849.398034	0.020917  
1847.469566	0.023377  
1845.541098	0.024300  
1843.612629	0.026678  
1841.684161	0.029908  
1839.755693	0.031243  
1837.827225	0.033872  
1835.898757	0.037462  
1833.970289	0.040821  
1832.041821	0.044326  
1830.113352	0.050386  
1828.184884	0.058433  
1826.256416	0.063359  
1824.327948	0.072766  
1822.399480	0.083259  
1820.471012	0.095125  
1818.542544	0.111144  
1816.614076	0.132683  
1814.685607	0.156985  
1812.757139	0.184988  
1810.828671	0.217347  
1808.900203	0.251486  
1806.971735	0.277369  
1805.043267	0.298688  
1803.114799	0.308200  
1801.186331	0.309965  
1799.257862	0.297070  
1797.329394	0.280219  
1795.400926	0.259256  
1793.472458	0.240043  
1791.543990	0.221693  
1789.615522	0.212170  
1787.687054	0.207963  
1785.758585	0.211738  
1783.830117	0.223197  
1781.901649	0.240425  
1779.973181	0.265954  
1778.044713	0.298193  
1776.116245	0.334789  
1774.187777	0.380410  
1772.259309	0.446849  
1770.330840	0.540163  
1768.402372	0.609187  
1766.473904	0.698468  
1764.545436	0.762035  
1762.616968	0.814970  
1760.688500	0.844343  
1758.760032	0.847017  
1756.831564	0.811804  
1754.903095	0.763636  
1752.974627	0.710191  
1751.046159	0.648295  
1749.117691	0.580606  
1747.189223	0.527736  
1745.260755	0.484128  
1743.332287	0.451712  
1741.403818	0.425123  
1739.475350	0.408038  
1737.546882	0.396880  
1735.618414	0.388693  
1733.689946	0.381792  
1731.761478	0.381735  
1729.833010	0.377994  
1727.904542	0.372354  
1725.976073	0.367518  
1724.047605	0.366191  
1722.119137	0.365481  
1720.190669	0.364999  
1718.262201	0.365910  
1716.333733	0.376847  
1714.405265	0.385233  
1712.476797	0.394219  
1710.548328	0.403265  
1708.619860	0.415462  
1706.691392	0.424412  
1704.762924	0.433325  
1702.834456	0.430043  
1700.905988	0.418956  
1698.977520	0.397228  
1697.049051	0.385067  
1695.120583	0.350864  
1693.192115	0.332856  
1691.263647	0.318836  
1689.335179	0.310139  
1687.406711	0.305201  
1685.478243	0.304808  
1683.549775	0.332001  
1681.621306	0.360248  
1679.692838	0.382689  
1677.764370	0.406992  
1675.835902	0.424841  
1673.907434	0.448951  
1671.978966	0.455341  
1670.050498	0.454869  
1668.122029	0.443129  
1666.193561	0.429798  
1664.265093	0.413806  
1662.336625	0.396476  
1660.408157	0.380667  
1658.479689	0.370894  
1656.551221	0.363313  
1654.622753	0.356242  
1652.694284	0.356653  
1650.765816	0.365517  
1648.837348	0.369564  
1646.908880	0.375063  
1644.980412	0.376662  
1643.051944	0.378014  
1641.123476	0.376185  
1639.195008	0.374828  
1637.266539	0.369517  
1635.338071	0.363006  
1633.409603	0.353709  
1631.481135	0.348228  
1629.552667	0.339728  
1627.624199	0.333357  
1625.695731	0.324849  
1623.767262	0.318193  
1621.838794	0.310006  
1619.910326	0.303926  
1617.981858	0.294108  
1616.053390	0.285897  
1614.124922	0.279045  
1612.196454	0.272128  
1610.267986	0.263168  
1608.339517	0.255235  
1606.411049	0.244835  
1604.482581	0.235255  
1602.554113	0.224477  
1600.625645	0.213546  
1598.697177	0.201693  
1596.768709	0.191813  
1594.840241	0.181858  
1592.911772	0.172961  
1590.983304	0.163974  
1589.054836	0.156224  
1587.126368	0.148392  
1585.197900	0.141521  
1583.269432	0.134474  
1581.340964	0.128088  
1579.412495	0.121706  
1577.484027	0.114572  
1575.555559	0.107997  
1573.627091	0.106151  
1571.698623	0.101590  
1569.770155	0.097327  
1567.841687	0.093401  
1565.913219	0.089253  
1563.984750	0.084133  
1562.056282	0.078039  
1560.127814	0.068857  
1558.199346	0.069932  
1556.270878	0.065670  
1554.342410	0.061425  
1552.413942	0.056842  
1550.485474	0.054832  
1548.557005	0.050942  
1546.628537	0.046898  
1544.700069	0.045370  
1542.771601	0.043950  
1540.843133	0.040312  
1538.914665	0.039968  
1536.986197	0.039515  
1535.057728	0.039710  
1533.129260	0.042156  
1531.200792	0.043613  
1529.272324	0.042615  
1527.343856	0.044050  
1525.415388	0.045821  
1523.486920	0.046087  
1521.558452	0.046363  
1519.629983	0.047888  
1517.701515	0.049034  
1515.773047	0.050848  
1513.844579	0.049822  
1511.916111	0.050177  
1509.987643	0.053939  
1508.059175	0.055972  
1506.130707	0.060665  
1504.202238	0.060367  
1502.273770	0.063941  
1500.345302	0.066531  
1498.416834	0.070829  
1496.488366	0.075968  
1494.559898	0.082691  
1492.631430	0.087713  
1490.702961	0.096594  
1488.774493	0.111999  
1486.846025	0.122619  
1484.917557	0.132369  
1482.989089	0.143867  
1481.060621	0.158966  
1479.132153	0.174157  
1477.203685	0.187571  
1475.275216	0.205219  
1473.346748	0.220114  
1471.418280	0.243835  
1469.489812	0.258898  
1467.561344	0.272462  
1465.632876	0.288298  
1463.704408	0.309793  
1461.775940	0.321645  
1459.847471	0.329587  
1457.919003	0.334208  
1455.990535	0.337556  
1454.062067	0.332192  
1452.133599	0.321911  
1450.205131	0.306912  
1448.276663	0.290190  
1446.348194	0.269852  
1444.419726	0.251626  
1442.491258	0.234233  
1440.562790	0.218424  
1438.634322	0.204718  
1436.705854	0.190509  
1434.777386	0.179503  
1432.848918	0.170567  
1430.920449	0.160271  
1428.991981	0.149629  
1427.063513	0.139950  
1425.135045	0.132693  
1423.206577	0.127485  
1421.278109	0.121447  
1419.349641	0.117020  
1417.421173	0.114960  
1415.492704	0.108671  
1413.564236	0.100780  
1411.635768	0.095012  
1409.707300	0.091189  
1407.778832	0.090041  
1405.850364	0.092874  
1403.921896	0.100646  
1401.993427	0.109691  
1400.064959	0.122804  
1398.136491	0.145856  
1396.208023	0.166826  
1394.279555	0.189539  
1392.351087	0.206474  
1390.422619	0.212295  
1388.494151	0.204615  
1386.565682	0.164673  
1384.637214	0.121609  
1382.708746	0.131808  
1380.780278	0.170392  
1378.851810	0.186942  
1376.923342	0.185890  
1374.994874	0.180184  
1373.066405	0.172725  
1371.137937	0.164227  
1369.209469	0.159244  
1367.281001	0.156512  
1365.352533	0.156452  
1363.424065	0.159628  
1361.495597	0.164899  
1359.567129	0.167037  
1357.638660	0.169720  
1355.710192	0.172551  
1353.781724	0.175012  
1351.853256	0.176102  
1349.924788	0.177508  
1347.996320	0.178237  
1346.067852	0.178756  
1344.139384	0.178911  
1342.210915	0.179374  
1340.282447	0.180823  
1338.353979	0.181397  
1336.425511	0.178584  
1334.497043	0.176044  
1332.568575	0.173921  
1330.640107	0.172344  
1328.711638	0.170371  
1326.783170	0.168541  
1324.854702	0.166549  
1322.926234	0.164933  
1320.997766	0.163298  
1319.069298	0.162489  
1317.140830	0.161275  
1315.212362	0.160370  
1313.283893	0.160100  
1311.355425	0.160119  
1309.426957	0.159796  
1307.498489	0.160173  
1305.570021	0.160442  
1303.641553	0.161008  
1301.713085	0.161598  
1299.784617	0.162778  
1297.856148	0.164041  
1295.927680	0.165833  
1293.999212	0.167839  
1292.070744	0.170472  
1290.142276	0.173644  
1288.213808	0.177962  
1286.285340	0.182544  
1284.356871	0.187596  
1282.428403	0.192845  
1280.499935	0.198093  
1278.571467	0.202121  
1276.642999	0.204547  
1274.714531	0.204374  
1272.786063	0.202005  
1270.857595	0.196899  
1268.929126	0.189270  
1267.000658	0.179123  
1265.072190	0.167823  
1263.143722	0.157594  
1261.215254	0.152193  
1259.286786	0.151988  
1257.358318	0.155374  
1255.429850	0.159346  
1253.501381	0.162361  
1251.572913	0.163339  
1249.644445	0.163180  
1247.715977	0.162225  
1245.787509	0.161192  
1243.859041	0.160043  
1241.930573	0.159398  
1240.002104	0.158923  
1238.073636	0.159145  
1236.145168	0.159894  
1234.216700	0.161601  
1232.288232	0.163589  
1230.359764	0.166190  
1228.431296	0.169115  
1226.502828	0.172343  
1224.574359	0.175139  
1222.645891	0.177787  
1220.717423	0.180297  
1218.788955	0.183084  
1216.860487	0.185512  
1214.932019	0.187880  
1213.003551	0.189938  
1211.075083	0.191652  
1209.146614	0.192581  
1207.218146	0.193267  
1205.289678	0.193266  
1203.361210	0.192994  
1201.432742	0.192370  
1199.504274	0.191912  
1197.575806	0.191647  
1195.647337	0.191967  
1193.718869	0.192530  
1191.790401	0.193685  
1189.861933	0.195279  
1187.933465	0.197496  
1186.004997	0.199969  
1184.076529	0.202721  
1182.148061	0.205316  
1180.219592	0.208310  
1178.291124	0.211118  
1176.362656	0.213683  
1174.434188	0.215747  
1172.505720	0.217460  
1170.577252	0.218459  
1168.648784	0.219254  
1166.720316	0.219912  
1164.791847	0.220988  
1162.863379	0.222231  
1160.934911	0.224065  
1159.006443	0.225803  
1157.077975	0.227782  
1155.149507	0.229557  
1153.221039	0.231022  
1151.292570	0.232448  
1149.364102	0.234070  
1147.435634	0.234942  
1145.507166	0.236387  
1143.578698	0.238502  
1141.650230	0.241217  
1139.721762	0.244536  
1137.793294	0.248713  
1135.864825	0.252824  
1133.936357	0.256916  
1132.007889	0.259858  
1130.079421	0.260710  
1128.150953	0.259168  
1126.222485	0.256453  
1124.294017	0.253018  
1122.365549	0.249520  
1120.437080	0.245819  
1118.508612	0.242405  
1116.580144	0.239248  
1114.651676	0.236829  
1112.723208	0.234809  
1110.794740	0.233497  
1108.866272	0.232004  
1106.937803	0.230005  
1105.009335	0.226663  
1103.080867	0.223273  
1101.152399	0.219997  
1099.223931	0.217775  
1097.295463	0.216745  
1095.366995	0.217056  
1093.438527	0.218042  
1091.510058	0.219084  
1089.581590	0.219412  
1087.653122	0.219618  
1085.724654	0.219646  
1083.796186	0.220065  
1081.867718	0.220550  
1079.939250	0.221006  
1078.010782	0.220353  
1076.082313	0.218385  
1074.153845	0.214893  
1072.225377	0.210147  
1070.296909	0.204207  
1068.368441	0.197996  
1066.439973	0.191828  
1064.511505	0.187631  
1062.583036	0.185570  
1060.654568	0.186290  
1058.726100	0.189330  
1056.797632	0.194512  
1054.869164	0.200735  
1052.940696	0.207696  
1051.012228	0.215262  
1049.083760	0.224649  
1047.155291	0.236037  
1045.226823	0.250409  
1043.298355	0.268155  
1041.369887	0.289366  
1039.441419	0.313520  
1037.512951	0.340768  
1035.584483	0.369723  
1033.656014	0.399159  
1031.727546	0.428044  
1029.799078	0.454570  
1027.870610	0.477355  
1025.942142	0.495173  
1024.013674	0.507868  
1022.085206	0.515854  
1020.156738	0.519270  
1018.228269	0.517896  
1016.299801	0.512098  
1014.371333	0.501701  
1012.442865	0.486213  
1010.514397	0.465224  
1008.585929	0.439686  
1006.657461	0.410341  
1004.728993	0.377488  
1002.800524	0.342249  
1000.872056	0.305642  
998.943588	 0.270039  
997.015120	 0.237786  
995.086652	 0.210645  
993.158184	 0.188736  
991.229716	 0.172037  
989.301247	 0.159473  
987.372779	 0.150342  
985.444311	 0.143182  
983.515843	 0.137175  
981.587375	 0.132217  
979.658907	 0.128407  
977.730439	 0.124949  
975.801971	 0.122386  
973.873502	 0.120634  
971.945034	 0.119878  
970.016566	 0.120000  
968.088098	 0.121010  
966.159630	 0.121869  
964.231162	 0.122945  
962.302694	 0.123441  
960.374226	 0.123480  
958.445757	 0.122676  
956.517289	 0.120894  
954.588821	 0.117252  
952.660353	 0.112439  
950.731885	 0.107067  
948.803417	 0.102009  
946.874949	 0.096898  
944.946480	 0.092371  
943.018012	 0.088194  
941.089544	 0.084409  
939.161076	 0.080885  
937.232608	 0.078007  
935.304140	 0.075355  
933.375672	 0.073430  
931.447204	 0.071559  
929.518735	 0.070092  
927.590267	 0.068841  
925.661799	 0.067994  
923.733331	 0.067346  
921.804863	 0.067138  
919.876395	 0.066816  
917.947927	 0.066941  
916.019459	 0.067334  
914.090990	 0.067581  
912.162522	 0.067741  
910.234054	 0.068098  
908.305586	 0.067833  
906.377118	 0.068070  
904.448650	 0.068399  
902.520182	 0.068912  
900.591713	 0.069391  
898.663245	 0.070090  
896.734777	 0.070601  
894.806309	 0.071152  
892.877841	 0.071432  
890.949373	 0.071802  
889.020905	 0.071818  
887.092437	 0.071404  
885.163968	 0.070110  
883.235500	 0.069170  
881.307032	 0.068223  
879.378564	 0.066729  
877.450096	 0.064800  
875.521628	 0.065264  
873.593160	 0.067959  
871.664692	 0.070147  
869.736223	 0.069404  
867.807755	 0.068452  
865.879287	 0.068044  
863.950819	 0.067942  
862.022351	 0.067819  
860.093883	 0.068271  
858.165415	 0.068090  
856.236946	 0.067626  
854.308478	 0.067092  
852.380010	 0.066579  
850.451542	 0.065684  
848.523074	 0.064763  
846.594606	 0.063751  
844.666138	 0.063457  
842.737670	 0.063105  
840.809201	 0.062474  
838.880733	 0.061822  
836.952265	 0.062254  
835.023797	 0.061850  
833.095329	 0.060866  
831.166861	 0.059519  
829.238393	 0.057994  
827.309925	 0.055645  
825.381456	 0.053284  
823.452988	 0.049956  
821.524520	 0.046817  
819.596052	 0.044448  
817.667584	 0.043045  
815.739116	 0.042182  
813.810648	 0.041240  
811.882179	 0.038792  
809.953711	 0.036133  
808.025243	 0.033044  
806.096775	 0.030041  
804.168307	 0.028213  
802.239839	 0.027722  
800.311371	 0.027278  
798.382903	 0.028388  
796.454434	 0.030417  
794.525966	 0.033443  
792.597498	 0.036473  
790.669030	 0.039506  
788.740562	 0.042055  
786.812094	 0.044452  
784.883626	 0.046027  
782.955158	 0.047694  
781.026689	 0.049237  
779.098221	 0.051025  
777.169753	 0.052900  
775.241285	 0.055639  
773.312817	 0.058134  
771.384349	 0.061201  
769.455881	 0.064474  
767.527412	 0.068034  
765.598944	 0.071548  
763.670476	 0.074691  
761.742008	 0.077242  
759.813540	 0.079311  
757.885072	 0.080349  
755.956604	 0.081669  
754.028136	 0.082176  
752.099667	 0.083048  
750.171199	 0.084806  
748.242731	 0.087587  
746.314263	 0.091247  
744.385795	 0.095325  
742.457327	 0.098779  
740.528859	 0.101228  
738.600391	 0.101260  
736.671922	 0.098460  
734.743454	 0.092396  
732.814986	 0.085417  
730.886518	 0.078120  
728.958050	 0.072327  
727.029582	 0.067932  
725.101114	 0.064264  
723.172645	 0.061523  
721.244177	 0.060045  
719.315709	 0.058965  
717.387241	 0.059227  
715.458773	 0.058984  
713.530305	 0.058531  
711.601837	 0.059482  
709.673369	 0.061642  
707.744900	 0.063141  
705.816432	 0.064610  
703.887964	 0.065367  
701.959496	 0.066173  
700.031028	 0.066430  
698.102560	 0.066755  
696.174092	 0.066750  
694.245623	 0.067448  
692.317155	 0.067935  
690.388687	 0.068659  
688.460219	 0.069506  
686.531751	 0.071125  
684.603283	 0.072031  
682.674815	 0.073055  
680.746347	 0.073881  
678.817878	 0.074788  
676.889410	 0.075340  
674.960942	 0.076359  
673.032474	 0.077140  
671.104006	 0.078205  
669.175538	 0.079396  
667.247070	 0.085582  
665.318602	 0.085810  
663.390133	 0.086662  
661.461665	 0.088811  
659.533197	 0.091813  
657.604729	 0.094516  
655.676261	 0.097245  
653.747793	 0.100077  
651.819325	 0.102593  
649.890856	 0.104646  
647.962388	 0.107530  
646.033920	 0.109697  
644.105452	 0.111850  
642.176984	 0.114105  
640.248516	 0.116958  
638.320048	 0.119487  
636.391580	 0.122673  
634.463111	 0.125155  
632.534643	 0.127242  
630.606175	 0.128592  
628.677707	 0.129694  
626.749239	 0.129481  
624.820771	 0.129598  
622.892303	 0.128558  
620.963835	 0.128699  
619.035366	 0.130244  
617.106898	 0.134108  
615.178430	 0.139305  
613.249962	 0.144960  
611.321494	 0.147989  
609.393026	 0.150596  
607.464558	 0.152378  
605.536089	 0.154043  
603.607621	 0.156070  
601.679153	 0.157396  
599.750685	 0.157860  
597.822217	 0.158896  
595.893749	 0.159777  
593.965281	 0.161602  
592.036813	 0.163420  
590.108344	 0.164400  
588.179876	 0.164078  
586.251408	 0.164711  
584.322940	 0.165291  
582.394472	 0.166478  
580.466004	 0.166802  
578.537536	 0.167137  
576.609068	 0.167667  
574.680599	 0.167940  
572.752131	 0.167468  
570.823663	 0.167090  
568.895195	 0.168141  
566.966727	 0.169242  
565.038259	 0.169392  
563.109791	 0.168848  
561.181322	 0.168357  
559.252854	 0.170312  
557.324386	 0.170866  
555.395918	 0.170278  
553.467450	 0.170724  
551.538982	 0.171743  
549.610514	 0.171672  
547.682046	 0.171874  
545.753577	 0.170638  
543.825109	 0.169804  
541.896641	 0.169399  
539.968173	 0.169023  
538.039705	 0.168181  
536.111237	 0.168539  
534.182769	 0.168770  
532.254301	 0.167134  
530.325832	 0.165092  
528.397364	 0.164175  
526.468896	 0.164901  
524.540428	 0.166966  
522.611960	 0.166738  
520.683492	 0.166297  
518.755024	 0.164513  
516.826555	 0.165824  
514.898087	 0.165603  
512.969619	 0.165347  
511.041151	 0.163731  
509.112683	 0.163642  
507.184215	 0.162905  
505.255747	 0.163373  
503.327279	 0.164834  
501.398810	 0.164219  
499.470342	 0.162253  
497.541874	 0.163540  
495.613406	 0.163492  
493.684938	 0.159897  
491.756470	 0.158636  
489.828002	 0.158240  
487.899534	 0.159202  
485.971065	 0.158868  
484.042597	 0.159250  
482.114129	 0.157554  
480.185661	 0.157392  
478.257193	 0.157201  
476.328725	 0.156469  
474.400257	 0.155136  
472.471788	 0.155091  
470.543320	 0.155060  
468.614852	 0.153221  
466.686384	 0.150854  
464.757916	 0.150295  
462.829448	 0.152225  
460.900980	 0.154767  
458.972512	 0.156510  
457.044043	 0.159432  
455.115575	 0.160664  
453.187107	 0.161888  
451.258639	 0.162055  
449.330171	 0.160651  
447.401703	 0.161512  
445.473235	 0.165675  
443.544767	 0.168201  
441.616298	 0.164079  
439.687830	 0.162522  
437.759362	 0.165608  
435.830894	 0.168744  
433.902426	 0.169205  
431.973958	 0.168157  
430.045490	 0.168590  
428.117021	 0.170298  
426.188553	 0.171467  
424.260085	 0.171329  
422.331617	 0.168523  
420.403149	 0.167500  
418.474681	 0.166643  
416.546213	 0.167254  
414.617745	 0.168298  
412.689276	 0.170597  
410.760808	 0.180087  
408.832340	 0.180925  
406.903872	 0.172547  
404.975404	 0.170819  
403.046936	 0.167857  
401.118468	 0.173026  
399.190000	 0.181752  
